# Supplementary material for: Lichens and associated fungi from Glacier Bay National Park, Alaska
Source: Lichenologist (Lond). 2020 May 11;52(2):61–181. doi: 10.1017/S0024282920000079 (PMC7398404; doi:10.1017/S0024282920000079)
Supplement: Supplementary file 1 [file S0024282920000079sup001.zip]

Archive with 7 entries (6 files):
- S0024282920000079sup001/Suppl_Figure_1_Sticta_tree_NEW-19.tif
- S0024282920000079sup001/Suppl_Table_1_historical_collectors.xlsx
- S0024282920000079sup001/Suppl_Table_2_localities.xlsx
- S0024282920000079sup001/Suppl_Table_3_published_DNA_seqs_used_NEWEST ED.xlsx
- S0024282920000079sup001/Suppl_Table_4_Data_Sheets_for_Venns_01.xlsx
- S0024282920000079sup001/
- S0024282920000079sup001/Supplementary_Electronic_Appendices.docx
