# Supplementary material for: Lichens and associated fungi from Glacier Bay National Park, Alaska
Source: Lichenologist (Lond). 2020 May 11;52(2):61–181. doi: 10.1017/S0024282920000079 (PMC7398404; doi:10.1017/S0024282920000079)
Supplement: Supplementary file 1 [file S0024282920000079sup001.zip › S0024282920000079sup001/Suppl_Table_1_historical_collectors.xlsx]

## Sheet: Tabelle1
	Collector(s)	Area(s) collected	Year(s)	Institution(s) where collection resides1
	T. Kincaid	Glacier Bay	1897, 1899	UPS, WIS
	W. Trelease & A. Saunders	Muir Glacier	1899	NY, US
	F.V. Coville & T. Kearney (Harriman Expedition)	Glacier Bay	1899	DUKE, MSC, NY, US
	K. Stephens	Glacier Bay, Beardsleys	1907	UC
	W. Cooper	Glacier Bay area	1921, 1929, 1935	MIN, WIS
	A. Mathieson	Cape Spencer	1965	UBC
	H.T. Schacklette	Gilbert Island, Ptarmigan Creek	1966	COLO
	I. Worley	Glacier Bay	1968	UBC
	D.B. Lawrence	Lituya Bay	1968, 1973	ASU, MIN
	Noble & Sandgren	Muir Point, Mt. Wright	1974	MIN
	T.H. Nash	Glacier Bay lodge	1976	ASU; BYU
	C. Neher	Bartlett Cove, Russell Island	1976	UC, WIS
	W.B. Cooke	Bartlett Cove	1979	CINC
	?	Glacier Bay	1980s	US (Hardman et al. 1983)
	H. Sjörs	Bartlett Cove	1981	UPS
	B. Lachelt	Gustavus area, Bartlett Cove	1986	UC
	J. Dickson	Glacier Bay	2004	UBC
	K. Dillman & H. Root	Glacier Bay	2008	TNFS
	1abbreviations according to Thiers (2015).
