# Supplementary material for: Lichens and associated fungi from Glacier Bay National Park, Alaska
Source: Lichenologist (Lond). 2020 May 11;52(2):61–181. doi: 10.1017/S0024282920000079 (PMC7398404; doi:10.1017/S0024282920000079)
Supplement: Supplementary file 1 [file S0024282920000079sup001.zip › S0024282920000079sup001/Suppl_Table_2_localities.xlsx]

## Sheet: Tabelle1
	Tor Tønsberg 2012
	Number	Latitude	Longitude
	529	58.4558	-135.878
	530	58.4558	-135.878
	531	58.4559	-135.879
	532	58.4558	-135.879
	533	58.4521	-135.777
	534	58.4526	-135.777
	535	58.453	-135.777
	536	58.4531	-135.777
	537	58.4531	-135.777
	538	58.4532	-135.777
	539	58.4527	-135.778
	540	58.4521	-135.778
	541	58.4521	-135.776
	542	58.8274	-136.455
	543	58.8994	-136.924
	544	58.8994	-136.923
	545	58.9	-136.922
	546	58.8466	-136.82
	547	58.8473	-136.82
	548	58.9224	-136.802
	549	58.9229	-136.802
	550	58.8351	-136.645
	551	58.8267	-136.655
	552	58.8262	-136.658
	553	58828	-136.654
	554	58.8342	-136.649
	555	58843	-136.664
	556	58.6317	-136.245
	557	58.462	-135.771
	558	58.4627	-135.774
	559	58.4633	-135.775
	560	58.3098	-136.454
	561	58.3112	-136.456
	562	58.3114	-136.457
	563	58.3119	-136.457
	564	58313	-136.458
	565	58.3133	-136.459
	566	58.3137	-136.46
	567	58.3139	-136.46
	568	58.314	-136.46
	569	58.3138	-136.461
	570	58.3134	-136.461
	571	58.3099	-136.453
	572	58.31	-136.453
	573	58.3095	-136.453
	574	58.4078	-135.729
	575	58.4498	-135.897
	576	58.4455	-135.898
	Alan Fryday 2012
	Number	Latitude	Longitude
	100	58.4635	-135.775
	101	58.8275	-136.46
	102	58889	-136897
	103	58.8825	-136.899
	104	58869	-136507
	105	58892	-136.512
	106	58877	-136506
	107	58453	-135.79
	108	58443	-135605
	109	58446	-135607
	110	58.4468	-135.607
	111	58.4555	-135.88
	112	58455	-135573
	113	58357	-136.378
	114	58357	-136.38
	115	58.3579	-136.386
	116	58.3563	-136.4
	117	58.3579	-136.394
	118	58.3505	-136399
	119	58.3437	-136399
	120	58.3422	-136.4
	121	58.3421	-136.401
	122	58833	-136058
	122	58833	-136058
	123	58.8345	-136.056
	124	58.8341	-136.058
	125	58438	-135642
	125	58438	-135638
	125	58438	-135635
	126	58439	-135.64
	127	58.44	-135605
	128	58.4435	-135.6
	129	58255	-136.569
	130	58.2547	-136.567
	131	58256	-136575
	131	58256	-136575
	132	58255	-136.569
	133	58.2549	-136.567
	134	58.2542	-136.569
	135	58.4558	-135878
	136	58.4569	-135.863
	137	58.4554	-135.881
	138	58457	-135.867
	139	58.4569	-135.863
	140	58454	-135.876
	140	58454	-135.879
	141	58.4541	-135.879
	142	58.4544	-135.88
	143	58.4549	-135.878
	144	58.4556	-135.876
	Sergio Pérez-Ortega 2012
	Number	Latitude	Longitude
	569	58.4522	-135.776
	570	58.8257	-136.457
	571	58.8994	-136.923
	572	58.8473	-136.82
	573	58.9219	-136.801
	575	58.8258	-136.659
	576	58.8432	-136.648
	577	58.6317	-136.245
	578	58.4633	-135.775
	579	58.3114	-136.457
	580	58.3119	-136.457
	581	58.3133	-136.459
	582	58.313	-136.459
	583	58.3134	-136.46
	584	58.3138	-136.461
	585	58.3098	-136.454
	586	58.3092	-136.45
	587	58.3095	-136.454
	588	58.4455	-135.898
	Måns Svensson 2012
	Number	Latitude	Longitude
	204	58.4634	-135.775
	205	58.8268	-136.457
	206	58.8864	-136.894
	207	58.8843	-136.892
	208	58.8836	-136.892
	209	58.8735	-136.506
	210	58.4511	-135.79
	211	58.4421	-135.605
	212	58.4436	-135.607
	213	58.446	-135.606
	214	58.4471	-135.61
	215	58.4548	-135.877
	216	58.4605	-135.561
	217	58.4625	-135.56
	218	58.4635	-135.558
	219	58.3562	-136.381
	220	58.3568	-136.378
	221	58.3505	-136.399
	222	58.3421	-136.4
	223	58.342	-136.401
	224	58.4559	-135.874
	225	58.4391	-135.64
	226	58.438	-135.638
	227	58.4379	-135.635
	228	58.4413	-135.897
	229	58.4297	-135.902
	230	58.4145	-135.899
	231	58.4063	-135.906
	232	58.8348	-136.057
	233	58.8366	-136.053
	234	58.8348	-136.053
	235	58.4399	-135.605
	236	58.4425	-135.603
	237	58.4539	-135.875
	Toby Spribille 2012
	Number	Latitude	Longitude
	V310	58.4417	-135.602
	V311	58.4372	-135.607
	V312	58.4401	-135.609
	V313	58.4407	-135.608
	V314	58.4419	-135.608
	V315	58.3965	-135.729
	V316	58.4523	-135.778
	V317	58.4528	-135.779
	V318	58.8271	-136.456
	V319	58.8994	-136.924
	V320	58.8467	-136.82
	V321	58.8473	-136.82
	V322	58.9216	-136.799
	V323	58.8352	-136.645
	V324	58.826	-136.659
	V325	58.8339	-136.65
	V326	58.8432	-136.648
	V327	58.6317	-136.244
	V328	58.4622	-135.771
	V329	58.4625	-135.774
	V330	58.4635	-135.775
	V331	58.3097	-136.454
	V332	58.311	-136.456
	V333	58.3113	-136.457
	V334	58.3118	-136.457
	V335	58.3126	-136.458
	V336	58.3134	-136.459
	V337	58.3137	-136.459
	V338	58.3139	-136.46
	V339	58.3094	-136.453
	V340	58.4495	-135.897
	V341	58.4456	-135.897
	V342	58.8441	-136.82
	V343	58.8443	-136.82
	V344	58.8445	-136.82
	V345	58.8449	-136.82
	V346	58845	-136.821
	V347	58.4442	-135.607
	V348	58.4517	-135.61
	V349	58.4517	-135.606
	V350	58.4526	-135.605
	V351	58.4535	-135.602
	V352	58.455	-135.596
	V353	58.4583	-135.591
	V354	58.4614	-135.589
	V355	58.4624	-135.587
	V356	58.4648	-135.584
	V357	58.4667	-135.584
	V358	58.4676	-135.585
	V359	58.4626	-135.599
	V360	58.4597	-135.602
	V361	58.4443	-135.608
	V362	58.4447	-135.591
	V363	58.448	-135.59
	V364	58.449	-135.584
	V365	58.4484	-135.582
	V366	58.4504	-135.578
	V367	58.457	-135.576
	V368	58.4592	-135.568
	V369	58.459	-135.566
	V370	58.4617	-135.557
	V371	58.4619	-135.556
	V372	58.4621	-135.554
	V373	58.4623	-135.553
	V374	58.4627	-135.553
	V375	58.463	-135.551
	V376	58.4596	-135.566
	V377	58.4592	-135.568
	V378	58.4571	-135.571
	V379	58.4547	-135.578
	V380	58.4499	-135.579
	V381	58.8268	-136.457
	V382	58.8265	-136.46
	V383	58.8863	-136.893
	V384	58.8869	-136.895
	V385	58.8877	-136.896
	V386	58.8849	-136.891
	V387	58.8841	-136.892
	V388	58.8845	-136.893
	V389	58.8737	-136.506
	V390	58.8718	-136.508
	V391	58.885	-136.508
	V392	58.8852	-136.508
	V393	58.8861	-136511
	V394	58.8887	-136.512
	V395	58.89	-136.512
	V396	58.8796	-136.507
	V397	58.4511	-135.79
	V398	58.4421	-135.605
	V399	58.446	-135.606
	V400	58.4474	-135.606
	V401	58.4437	-135.606
	V402	58.4449	-135.594
	V403	58.4589	-135.566
	V404	58.4605	-135.561
	V405	58.4622	-135.56
	V406	58.4629	-135.559
	V407	58.4635	-135.558
	V408	58.4638	-135.556
	V409	58.4635	-135.556
	V410	58.4595	-135.566
	V411	58.357	-136.378
	V412	58.3563	-136.381
	V413	58.3564	-136.381
	V414	58.3557	-136.383
	V415	58.3564	-136.384
	V416	58.3561	-136.399
	V417	58.3568	-136.378
	V418	58.3581	-136.396
	V419	58.3505	-136.399
	V420	58.3478	-136.398
	V421	58.3444	-136.4
	V422	58.3438	-136.399
	V423	58.3427	-136.4
	V424	58.3422	-136.401
	V425	58.3417	-136.402
	V426	58.3421	-136.4
	V427	58.3407	-136.407
	V428	58.3407	-136.408
	V429	58.3471	-136.399
	V430	58.3491	-136.399
	V431	58.439	-135.641
	V432	58.4379	-135.638
	V433	58.4379	-135.635
	V434	58.4412	-135.897
	V435	58.4301	-135.902
	V436	58.4146	-135.899
	V437	58.4063	-135.906
	V438	58.8342	-136.058
	V439	58837	-136.055
	V440	58.8364	-136.053
	V441	58.8359	-136.053
	V442	58.8349	-136.053
	V443	58.4399	-135.605
	V444	58.4424	-135.602
	V445	58.4427	-135.596
	V446	58.4447	-135.595
	V447	58.4553	-135.573
	V448	58.4593	-135.568
	V449	58459	-135.567
	V450	58.4591	-135.565
	V451	58.4601	-135.563
	V452	58.4605	-135.562
	V453	58.4625	-135.56
	V454	58.4647	-135.557
	V455	58.465	-135.558
	V456	58.4664	-135.558
	V457	58.468	-135.559
	V458	58.4686	-135.559
	V459	58.4689	-135.56
	V460	58.4606	-135.563
	V461	58.4554	-135.576
	V462	58.2547	-136.569
	V463	58.2543	-136.566
	V464	58.2567	-136.572
	V465	58.256	-136.574
	V466	58.2475	-136.57
	V467	58.2468	-136.568
	V468	58.2486	-136.571
	V469	58.2537	-136.571
	Toby Spribille 2011
	Number	Latitude	Longitude
	855	58.4549	-135.871
	856	58.4543	-135.866
	857	58.4577	-135.864
	858	58.4378	-135.645
	859	58.4393	-135.64
	860	58.4404	-135.639
	861	58.4346	-135.706
	862	58.4515	-135.788
	863	58.5615	-136.094
	864	58.6316	-136.244
	865	58.6321	-136.329
	866	58.607	-136.516
	867	58.685	-136.356
	868	58.7525	-136.153
	869	59.0822	-136.337
	870	59.0839	-136.336
	871	59.0804	-136.337
	872	59.0022	-136.158
	873	58.4781	-136.094
	874	58472	-136.098
	875	58.4342	-135.897
	876	58.4378	-135.901
	877	58.4609	-135.854
	878	58.4635	-135.849
	879	58.4662	-135.845
	880	58.4528	-135.859
	881	58.4506	-135.842
	882	58.447	-135.839
	Toby Spribille Sept. 2014
	Number	Latitude	Longitude
	NN1	58.6081	-136.117
	NN2	59.0657	-136.331
	NN3	58.7292	-136
	NN4	58.4558	-135.877
	NN5	58.4537	-135.881
	NN6	58.4594	-135.73
	NN7	59.0619	-136.18
	V550	58.7103	-135.976
	V551	59.0802	-136.337
	V552	59.0887	-136.343
	V553	59.0941	-136.351
