# Supplementary material for: Lichens and associated fungi from Glacier Bay National Park, Alaska
Source: Lichenologist (Lond). 2020 May 11;52(2):61–181. doi: 10.1017/S0024282920000079 (PMC7398404; doi:10.1017/S0024282920000079)
Supplement: Supplementary file 1 [file S0024282920000079sup001.zip › S0024282920000079sup001/Suppl_Table_3_published_DNA_seqs_used_NEWEST ED.xlsx]

## Sheet: Tabelle1
	Used in	Isolate code (this study)	Species	Voucher or isolate code (original study)	Origin, if known	ITS	18S	28S	mtSSU	MCM7	RPB1	RPB2	EF1a
	Fig. 7	X475	Absconditella lignicola	Svensson 941 (priv.Herb.Svensson)	–	FJ904669	–	FJ904669	FJ904691	–	–	–	–
	Fig. 7; Fig. 8	P143	Absconditella rosea	Spribille 39168 (MSC)	U.S.A.: Alaska, Glacier Bay National Park, trail to Point Gustavus	KR017125	KR017250	KR017188	KR017331	KR017657	KR017456	KR017501	KR017629
	Fig. 7	X477	Absconditella sp. 1	Palice 3820 (HB Palice)	Southern Ecuador (Z. Palice, pers. comm.)	–	–	AY300825	AY300873	–	–	–	–
	Fig. 7	X478	Absconditella sp.2	Baloch SW048 (S)	Sweden	–	–	HM244758	HM244734	–	–	HM244778	–
	Fig. 7	X476	Absconditella sphagnorum	Palice 11146 (S)	–	–	–	AY300824	AY300872	–	–	–	–
	Fig. 5	X417	Acarospora schleicheri	Obermayer 2929	China	DQ374146	–	–	DQ374113	JX000148	DQ915591	–	–
	Fig. 7	X479	Acarosporina microspora	AFTOL 78	–	DQ782834	AY584667	AY584643	AY584612	–	DQ782818	AY584682	DQ782890
	Fig. 6	P122	Agyrium rufum	Spribille s.n., 13.08.2012 (GZU)	Canada: British Columbia, Cassiar Highway, Gnat Pass	KR017061	KR017244	KR017180	–	KR017650	–	–	KR017556
	Fig. 6; Fig. 8	T1088	Ainoa mooreana	Nordin 7455 (UPS)	Sweden: Jämtland, Åre parish	KJ462262	KR017265	KJ462339	KJ462394	KR017683	KR017464	KR017517	KR017573
	Fig. 5; Fig. 10	T638	Alectoria sarmentosa	Spribille s.n., 2009 (GZU)	Canada: British Columbia, near mouth of Halfway River on Upper Arrow Lake	JN009706	KR017283	–	KR017393	–	KR017470	KR017531	JN009675
	Fig. 7	X174	Anzina carneonivea	Palice 4168 (hb. Palice; PRA)	Czech Republic	–	–	AY212829	AY212851	–	–	–	–
	Fig. 8	P166	Arctomia delicatula	Spribille 37968 (GZU)	U.S.A.: Alaska, Glacier Bay National Park, West Arm, Russell Island	–	KR017255	KR017191	KR017335	KR017659	KR017488	–	KR017563
	Fig. 5	G001	Arthroderma benhamiae	CBS 112371	genome from culture	Artbe1|Supercontig_48	Artbe1|Supercontig_48	Artbe1|Supercontig_48	-	Artbe1|4206|FLIJena:ARB_02432	Artbe1|1170|FLIJena:ARB_00027	Artbe1|6193|FLIJena:ARB_06116	Artbe1|4805|FLIJena:ARB_05700
	Fig. 5	G004	Aspergillus fumigatus	A1163	genome from culture	Aspfu_A1163_1|DS_499646	Aspfu_A1163_1|DS_499604	Aspfu_A1163_1|DS_499646	-	Aspfu_A1163_1|101694|CADAFUBT00002589m.01	Aspfu_A1163_1|100553|CADAFUBT00001427m.01	Aspfu_A1163_1|107751|CADAFUBT00008763m.01	Aspfu_A1163_1|99825|CADAFUBT00000680m.01
	Fig. 5	G008	Aspergillus nidulans	–	genome from culture	-	-	-	-	Aspnid1|4298|AN5992	Aspnid1|5919|AN0809	Aspnid1|8543|AN9120	Aspnid1|1863|AN4218
	Fig. 6	X110	Aspicilia caesiocinerea	AFTOL 653	U.S.A.: North Carolina	HQ650636	DQ986736	DQ986778	DQ986892	–	DQ986851	DQ992469	–
	Fig. 6	X115	Aspicilia cinerea	AFTOL 647	U.S.A.: North Carolina	HQ650637	–	DQ986779	DQ986890	–	DQ986850	DQ992468	–
	Fig. 9	X446	Austrella arachnoidea	Jørgensen 8200 (BG)	–	–	–	–	KC608054	–	–	–	–
	Fig. 10	X730	Bacidia arceutina	Ekman 3110 (BG)	Sweden	AF282083.1	–	MG926041	MG925846	–	–	–	–
	Fig. 10	X386	Bacidia rosella	Ekman 3117	Sweden	AF282086	AF091585	AY300829	AY300877	–	–	–	–
	Fig. 10	X361	Bacidia rubella	AFTOL-ID 1793	–	HQ650644	–	DQ986793	DQ986808	–	–	–	–
	Fig. 10	X375	Bacidia schweinitzii	AFTOL-ID 4969	–	–	KJ766689	KJ766527	KJ766354	–	–	–	–
	Fig. 10	X374	Bacidia suffusa	AFTOL-ID 5785	–	–	–	KJ766528	KJ766355	–	–	–	–
	Fig. 10	X359	Bacidina arnoldiana	AFTOL-ID 1845	–	HQ650650	–	DQ986798	DQ986810	–	–	–	–
	Fig. 10	X373	Bacidina californica	AFTOL-ID 4892	–	–	KJ766690	KJ766529	KJ766356	–	–	–	–
	Fig. 10	X372	Bacidina chloroticula	AFTOL-ID 4990	–	–	–	KJ766530	KJ766357	–	–	–	–
	Fig. 10	X383	Bacidina neosquamulosa	LG DNA 491 (coll. P. van den Boom)	Netherlands	JQ796856	–	JQ796848	JQ796838	–	–	–	–
	Fig. 10	X371	Bacidina phacodes	AFTOL-ID 2226	–	–	KJ766691	KJ766531	KJ766358	–	–	–	–
	Fig. 8	P128	Baeomyces heteromorphus	Muggia NZ-12 (2012)(GZU)	New Zealand: South Island	KR017128	KR017246	KR017183	KR017323	–	KR017450	KR017503	KR017558
	Fig. 8	P78	Baeomyces rufus	Spribille 36414 (GZU)	U.S.A.: Alaska, Glacier Bay National Park, Shag Cove	KJ462264	KR017260	KJ462341	KJ462396	KR017663	–	–	KR017567
	Fig. 7	X480	Belonia herculana	Palice s.n. (F)	Czech Republic	–	–	FJ941886	–	–	–	HM244779	–
	Fig. 7	X481	Belonia russula	Hermansson 14140 (UPS)	Sweden	HM244759	–	HM244759	HM244735	–	–	HM244780	–
	Fig. 10	X728	Biatora hertelii	Kanz & Printzen 3069	Portugal: Madeira	MG925958.1	–	MG926056.1	MG925860	–	–	–	–
	Fig. 10	X396	Biatora pontica	Printzen 6114	–	KF650977	–	–	KF662427	–	–	–	–
	Fig. 10	X370	Biatora subduplex	AFTOL-ID 4912 (Bjork 13011, UBC)	–	–	KJ766693	KJ766533	KJ766360	–	–	–	–
	Fig. 10	X364	Biatora vernalis	J.T. Klepsland JK09-L616	Norway	KF360369	–	KF360446	KF360418	–	–	–	–
	Fig. 10	X369	Bilimbia sabuletorum	AFTOL-ID 4921	–	–	KJ766694	KJ766534	KJ766361	–	–	–	–
	Fig. 10	X382	Bilimbia sabuletorum	Ekman 3091	–	AM292670	–	AY756346	AY567721	–	–	–	–
	Fig. 5	X408	Boreoplaca ultrafrigida	AFTOL-1702	–	HM161512.1	–	DQ986797.1	DQ986813.1	–	DQ986855.1	DQ992421.1	–
	Fig. 10	X267	Byssolecania variabilis	AFTOL-ID 2212 (D. Ertz 9265)	–	–	–	KJ766537	KJ766364	–	–	–	–
	Fig. 5; Fig. 10	X271	Byssoloma leucoblepharum	Ekman 3502	–	AY756459	AF455135	AY756317	AY567778	–	–	–	–
	Fig. 10	X268	Byssoloma subdiscordans	AFTOL-ID 4884	–	–	KJ766696	KJ766538	–	–	–	–	–
	Fig. 5	G005	Caliciopsis orientalis	–	genome from culture	Calor1|NODE_3	Calor1|NODE_3	-	-	Calor1|4588|NODE_3249_length_108915_cov_43.g8190.t1	Calor1|4109|NODE_282_length_35473_cov_43.8.g1392.t1	Calor1|2763|NODE_2075_length_59847_cov_44..g7190.t1	Calor1|3136|NODE_2244_length_19578_cov_42..g7426.t1
	Fig. 5	X412	Candelaria concolor	Hafellner 52336 (UPS)	–	–	–	EF436461	EF436460	–	–	–	–
	Fig. 5	X416	Candelariella aurella	Hermansson 10056	Sweden	–	–	AY853361	AY853313	JX000155	–	–	–
	Fig. 5	X415	Candelariella terrigena	AFTOL-ID 227	–	HQ650602	DQ986730	DQ986745	–	–	DQ986816	DQ992427	–
	Fig. 5	G003	Capronia semiimmersa	CBS27337	genome from culture	Capse1|scaffold_12	Capse1|scaffold_9	Capse1|scaffold_12	-	Capse1|357370|PV04_00093T0	Capse1|359648|PV04_02197T0	Capse1|359643|PV04_02192T0	Capse1|358393|PV04_01047T0
	Fig. 7	X483	Carestiella socia	Gilenstam 2410 (UPS)	–	AY661687	–	AY661687	AY661677	–	–	–	–
	Fig. 5; Fig. 10	T639	Cetraria sepincola	Spribille & Wagner 32131 (GZU)	Slovakia: Nizke Tatry, between Čertovica and D’umbieř	JN009715	KR017284	–	KR017394	–	–	KR017532	JN009681
	Fig. 10	X723	Cheiromycina flabelliformis	Z. Palice 18257 (PRA)	Czech Republic	–	MF431795	MF431804	–	–	–	–	–
	Fig. 10	X724	Cheiromycina petri	Z. Palice 17855 (PRA)	Czech Republic	–	MF431796	MF431805	MF431800	–	–	–	–
	Fig. 10	X725	Cheiromycina reimeri	M. Kukwa 17422	Poland	–	–	MF431807	MF431803	–	–	–	–
	Fig. 6	X161	Circinaria hispida	Candan 11 (ANES)	Turkey	–	–	HM060760	HM060722	–	–	–	–
	Fig. 6	X162	Circinaria hispida	Lumbsch (June 02, 2003) (F)	Spain	–	–	DQ780305	DQ780273	–	DQ870933	–	–
	Fig. 6	T1329	Circinaria vagans	Resl 1155 (GZU)	Russia: Altai Republic, Kosh-Agach	–	KR017274	KP794973	–	–	–	KR017525	KR017580
	Fig. 5; Fig. 10	X390	Cladonia mitis	L526 Myllys	Finland: Uusimaa	KJ947957	–	–	–	KJ948081	–	–	–
	Fig. 10	X391	Cladonia mitis	von Brackel 6034	Germany: Bavaria	KT792799	–	–	KT792824	–	–	–	–
	Fig. 5	G007	Coccidioides immitis	–	genome from culture	Cocim1|Supercontig_5	-	-	-	Cocim1|6016|CIMG_07549T0	Cocim1|8882|CIMG_03244T0	Cocim1|5759|CIMG_07813T0	Cocim1|9351|CIMG_03708T0
	Fig. 6	X118	Coccotrema cucurbitula	Vobis s.n. (ESS-20862)	Argentina: Prov. Rio Negro	AF329162	AF274114	AF274092	AF329161	GU980990	DQ870939	–	–
	Fig. 6	T646	Coccotrema hahriae	Spribille 26725 (GZU)	U.S.A.: Alaska, Klondike Gold Rush National Historical Park, Chilkoot Trail	KR017142	KR017285	–	KR017395	KR017694	–	KR017533	KR017632
	Fig. 6	X116	Coccotrema maritimum	AFTOL 964 (Brodo 30130, CANL)	Canada: British Columbia	AF329165	–	AF329164	AF329163	GU980991	–	–	–
	Fig. 7	X119	Coenogonium leprieurii	AFTOL 351	unknown	–	AF465457	AF465442	AY584698	–	–	AY641032	–
	Fig. 7	X102	Coenogonium luteum	AFTOL 352	U.S.A.	HQ650710	AF279386	AF279387	AY584699	–	–	AY641038	–
	Fig. 7	P167	Coenogonium pineti	Spribille 39097 (GZU)	U.S.A.: Alaska, Glacier Bay National Park, Bartlett Cove	–	KR017256	KR017237	KR017337	KR017660	KR017489	–	KR017564
	Fig. 7	X485	Cryptodiscus foveolaris	Gilenstam 2603a (UPS)	–	–	–	AY661683	AY661673	–	–	–	–
	Fig. 7	X486	Cryptodiscus gloeocapsa	Palice, 16 February 2002 (HB Palice)	Czech Republic	–	–	–	AY300880	–	–	–	–
	Fig. 7	X487	Cryptodiscus pallidus	Baloch & Wedin SW174 (S) (all loci)	–	FJ904680	–	FJ904680	FJ904702	–	–	HM244789	–
	Fig. 7	X488	Cryptodiscus pini	Baloch & Arup SW175 (S)	–	HM244762	–	HM244762	HM244738	–	–	HM244790	–
	Fig. 7	X490	Cyanodermella viridula	E. & C. Baloch SW129 (S)	–	–	–	HM244763	HM244739	–	–	HM244792	–
	Fig. 5; Fig. 6	X101	Dibaeis baeomyces	AFTOL 358	–	DQ782844	–	AF279385	AY584704	–	DQ842011	AY641037	DQ842008
	Fig. 7	X106	Diploschistes cinereocaesius	AFTOL 328	Costa Rica: San Jose	HQ650715	DQ883790	DQ883799	DQ912306	–	DQ883742	DQ883755	DQ883774
	Fig. 7	X120	Diploschistes ocellatus	AFTOL 958	Spain	AF098411	AF038877	AY605077	–	–	DQ366252	DQ366253	DQ366251
	Fig. 5	X409	Elixia flexella	J. Halda, S. Palica & J. Steinova 12407	–	KF360373.1	–	KF360450.1	KF360420.1	–	–	–	–
	Fig. 5	G006	Endocarpon pusillum	Z07020	genome from culture	EndpusZ1|scaffold_878	EndpusZ1|scaffold_720	-	-	EndpusZ1|9151|EPUS_06412T0	EndpusZ1|1317|EPUS_00129T0	EndpusZ1|4315|EPUS_02845T0	EndpusZ1|6407|EPUS_07862T0
	Fig. 9	X238	Erioderma leylandii	AFTOL-ID 5781	–	–	–	KJ766554	KJ766386	–	–	–	–
	Fig. 9	X234	Erioderma verruculosum	AFTOL-ID 337	–	–	–	DQ973041	DQ972990	–	–	–	–
	Fig. 5	G002	Exophiale xenobiotica	CBS118157	genome from culture	Exoxe1|scaffold_10	Exoxe1|scaffold_11	Exoxe1|scaffold_10	-	Exoxe1|142791|PV05_10019T0	Exoxe1|140122|PV05_07561T0	Exoxe1|140168|PV05_07606T0	Exoxe1|144832|PV05_11864T0
	Fig. 10	X266	Fellhanera bouteillei	Ekman 3417	–	AY756463	–	AY756348	AY567787	–	–	–	–
	Fig. 10	X269	Fellhanera bouteillei	AFTOL-ID 4917	–	–	KJ766716	KJ766559	KJ766392	–	–	–	–
	Fig. 10	X272	Fellhanera subtilis	Tonsberg 28199	–	AY756464	–	AY756321	AY567786	–	–	–	–
	Fig. 5; Fig. 7; Fig. 8	P131	Fissurina insidiosa	Spribille 39035 (GZU)	U.S.A.: Alaska, Gustavus, Falls Creek	KR017123	–	KR017185	KR017325	KR017653	–	KR017505	KR017605
	Fig. 7	X108	Fissurina insidiosa	AFTOL 1662	U.S.A.: North Carolina	–	DQ973022	DQ973045	DQ972995	–	–	DQ973083	–
	Fig. 10	X381	Frutidella caesioatra	Andersen 91 (BG)	–	–	–	AY756349	AY567765	–	–	–	–
	Fig. 10	X726	Frutidella caesioatra	Haugan 10634	–	MG925971.1	–	–	MG925872	–	–	–	–
	Fig. 9	X224	Fuscoderma amphibolum	Wedin 4099	–	KC618694	–	GQ258993	GQ259023	–	–	–	–
	Fig. 9	X421	Fuscopannaria ahlneri	Thor 16992 (UPS)	–	KC618697	–	–	GQ259025	–	–	–	–
	Fig. 9	X422	Fuscopannaria cheiroloba	Tønsberg 38743 (BG)	–	KC618698	–	–	–	–	–	–	–
	Fig. 9	X236	Fuscopannaria crystallifera	Magain LG:DNAlist1055	–	–	–	JX494262	JX494236	–	–	–	–
	Fig. 9	X240	Fuscopannaria crystallifera	LG:DNAlist1679	–	–	–	JX494263	JX494237	–	–	–	–
	Fig. 9	X423	Fuscopannaria ignobilis	Tønsberg 31574 (BG)	–	KC618700	–	–	KC608068	–	–	–	–
	Fig. 9	X424	Fuscopannaria laceratula	Nash 43995 (BG)	–	–	–	–	KC608070	–	–	–	–
	Fig. 9	X226	Fuscopannaria leucosticta	AFTOL-ID 5783	–	–	–	KJ766564	KJ766397	–	–	–	–
	Fig. 9	X425	Fuscopannaria leucosticta	Harris 33159 (S)	–	KC618701	–	–	DQ900630	–	–	–	–
	Fig. 9	X426	Fuscopannaria leucostictoides	Tønsberg 28955 (BG)	–	KC618702	–	–	KC608071	–	–	–	–
	Fig. 9	X255	Fuscopannaria maritima	McCune 16095	–	KC618703	–	–	KC608072	–	–	–	–
	Fig. 9	X221	Fuscopannaria mediterranea	AFTOL-ID-1014	–	HQ650674	–	DQ917419	–	–	–	–	–
	Fig. 9	X237	Fuscopannaria mediterranea	AFTOL-ID 4871	–	–	–	KJ766565	KJ766398	–	–	–	–
	Fig. 9	X256	Fuscopannaria olivacea	Coppins 12494	–	KC618704	–	–	KC608073	–	–	–	–
	Fig. 9	X429	Fuscopannaria pacifica	Tønsberg 29359 (BG)	–	KC618705	–	–	KC608074	–	–	–	–
	Fig. 9	X430	Fuscopannaria pacifica	Tønsberg 23317 (BG)	–	AF429278	–	–	KC608069	–	–	–	–
	Fig. 9	X431	Fuscopannaria praetermissa	Tønsberg 36838 (BG)	–	KC618706	–	–	KC608075	–	–	–	–
	Fig. 9	X432	Fuscopannaria protensa	Thor 20406 (UPS)	–	KC618707	–	–	–	–	–	–	–
	Fig. 9	X435	Fuscopannaria sorediata	Clayden 14319 (NBM)	–	KC618699	–	–	KC608067	–	–	–	–
	Fig. 9	X449	Fuscopannaria sp.	Spribille 21557	Canada: British Columbia, Cassiar Highway, Dease River area	–	–	–	JX464136	–	–	–	–
	Fig. 7	X719	Geisleria sychnogonioides	GESY7510	Germany	O	O	KF220304	KF220306	O	KF220303	O	O
	Fig. 7	X491	Glomerobolus gelineus	OSC 100192	–	–	–	DQ247803	DQ247784	–	–	DQ247793	–
	Fig. 7	X492	Gyalecta flotowii	Svensson 679 (UPS)	–	–	–	HM244764	HM244740	–	–	HM244794	–
	Fig. 7	X493	Gyalecta geoica	Svensson 664 (UPS)	–	–	–	HM244765	HM244741	–	–	HM244795	–
	Fig. 7	X123	Gyalecta hypoleuca	AFTOL 380	Italy	HQ650711	AF465460	AF465453	HQ659180	–	–	AY641060	–
	Fig. 5; Fig. 7; Fig. 8	P142	Gyalecta jenensis	Spribille s.n. 29.09.2012 (GZU)	Canada: British Columbia, Selkirk Mtns., Incommappleux River	KR017099	–	KR017187	KR017330	KR017656	KR017455	KR017509	KR017603
	Fig. 7	X495	Gyalecta jenensis	AFTOL-ID 361 (Lutzoni 98.08.17-6 (DUKE))	–	–	–	AF279391	AY584705	–	–	AY641043	–
	Fig. 7	X496	Gyalecta truncigena	Nordin 5851 (UPS)	–	–	–	HM244766	HM244743	–	–	HM244796	–
	Fig. 7	X497	Gyalecta ulmi	AFTOL-ID 362 (Scheidegger 30.05.1998 (DUKE))	–	–	–	AF465463	AY584706	–	–	AY641044	–
	Fig. 5; Fig. 6	P145	Gyalectaria diluta	Spribille 36101 (GZU)	U.S.A.: Alaska, Glacier Bay National Park, Bartlett Cove	KR017103	KR017251	KR017189	KR017332	–	KR017457	KR017510	–
	Fig. 6	X117	Gyalectaria gyalectoides	Lumbsch 19837a (F)	Fiji	–	–	GU980983	GU980975	GU980993	GU981006	–	–
	Fig. 7	X498	Gyalidea fritzei	Nordin 6022	–	–	–	HM244767	HM244744	–	–	HM244797	–
	Fig. 7	X499	Gyalidea hyalinescens	AFTOL 332	–	–	DQ973023	DQ973046	DQ972996	–	–	DQ973084	–
	Fig. 7	X500	Gyalidea' praetermissa	Svensson 949 (UPS)	Sweden	–	–	HM244768	HM244745	–	–	HM244798	–
	Fig. 5; Fig. 10	X392	Hertelidea botryosa	AFTOL 4929	–	–	KJ766724	KJ766568	KJ766403	–	–	–	–
	Fig. 5	T636	Heterodermia speciosa	Spribille 26300 (KLGO)	U.S.A.: Alaska, Klondike Gold Rush National Historical Park, Chilkoot Trail	KR017141	KR017282	KP794975	–	–	–	KR017530	KR017634
	Fig. 21	NA	Hydropunctaria adriatica	AFTOL-ID 2251	–	–	–	EF643783	FJ225680	–	–	–	–
	Fig. 21	NA	Hydropunctaria adriatica	NMW<GBR_:C.2011.014.61	Turkey: Giresun province, Kesap district, Degirmenagzi village	JN638251	–	–	JN638297	–	–	–	–
	Fig. 21	NA	Hydropunctaria aractina	DUKE:LA31123	–	KY697128	–	–	KY773548	–	–	–	–
	Fig. 21	NA	Hydropunctaria aractina	Orange 18958	Norway: Troms, Lyngen kommune, Eidstranda, Koppmolneset	JN638255	–	–	JN638290	–	–	–	–
	Fig. 21	NA	Hydropunctaria aractina	Orange 19118	Norway: Finnmark, Alta kommune, Alta, north side of Komsa, Skjabukta	JN638257	–	–	JN638289	–	–	–	–
	Fig. 21	NA	Hydropunctaria maura	AMNH:LA31903	–	KY697129	–	–	KY773549	–	–	–	–
	Fig. 21	NA	Hydropunctaria maura	AFTOL-ID 2263	–	–	–	EF643801	FJ225681	–	–	–	–
	Fig. 21	NA	Hydropunctaria maura	Orange 17183	–	JN638262	–	–	JN638298	–	–	–	–
	Fig. 21	NA	Hydropunctaria maura	Orange 19131	Norway: Finnmark, Alta kommune, Alta, north side of Komsa, Skjabukta	JN638266	–	–	JN638296	–	–	–	–
	Fig. 21	NA	Hydropunctaria oceanica	Orange 18193		JN638275	–	JN638275	JN638292	–	–	–	–
	Fig. 21	NA	Hydropunctaria oceanica	Orange 20479	–	JN638279	–	JN638279	JN638299	–	–	–	–
	Fig. 21	NA	Hydropunctaria orae	Orange 18176	–	JN638283	–	JN638283	JN638293	–	–	–	–
	Fig. 21	NA	Hydropunctaria orae	Orange 20477	–	JN638284	–	JN638284	JN638295	–	–	–	–
	Fig. 21	NA	Hydropunctaria orae	Orange 20571	–	JN638285	–	JN638285	JN638294	–	–	–	–
	Fig. 21	NA	Hydropunctaria rheitrophila	AMNH:LA30737	–	KY697130	–	–	KY773550	–	–	–	–
	Fig. 21	NA	Hydropunctaria rheitrophila	Orange 20545	–	JN638272	–	JN638272	JN638291	–	–	–	–
	Fig. 21	NA	Hydropunctaria scabra	AMNH:LA31904	–	KY697131	–	–	KY773551	–	–	–	–
	Fig. 21	NA	Hydropunctaria scabra	Orange 16223	–	JN638273	–	JN638273	–	–	–	–	–
	Fig. 5; Fig. 8	T1046	Hymenelia melanocarpa	Spribille 28350-B (GZU)	Canada: Yukon, La Biche River area, top of Mt. Martin	KJ462266	–	KJ462343	KJ462398	KR017678	KR017413	KR017514	–
	Fig. 5	P126	Ionaspis ventosa	Spribille 39420 (GZU)	U.S.A.: Alaska, Glacier Bay National Park, Excursion Ridge	KR017088	–	KR017181	KR017322	KR017651	–	KR017502	KR017613
	Fig. 5; Fig. 10	T764	Japewia subaurifera	Spribille & Wagner s.n., 2009 (GZU)	U.S.A: New Hampshire, Coos Co., ridge S of Dixville Notch	JN009716	KR017289	KR017230	–	–	KR017471	KR017534	JN009682
	Fig. 9	X235	Joergensenia cephalodina	Passo 269	–	EU885308	–	–	EU885330	–	–	–	–
	Fig. 10	X733	Kalbionora palaeotropica	VN130046a (F)	–	KY926780.1	–	KY926787	–	KY926782	–	–	–
	Fig. 10	X734	Kalbionora palaeotropica	voucher 24530 (RAMK)	–	–	–	KY926785	KY926784	–	–	–	–
	Fig. 7	X489	Karstenia rhopaloides'	Læssøe 12881 (S)	Denmark	FJ904685	–	FJ904685	FJ904707	–	–	HM244791	–
	Fig. 8	P98	Lambiella aliphatica (type material)	Spribille 38388	U.S.A.: Alaska, Hoonah-Angoon District, Glacier Bay National Park, Excursion Ridge	MH636003	–	MH627044	–	–	–	–	–
	Fig. 8	P87	Lambiella caeca	Printzen s.n. 2009 (FR)	U.S.A.: California, Tuolomne Co., Yosemite National Park	KR017065	–	KR017198	KR017329	–	–	–	–
	Fig. 8	P83	Lambiella caeca	Printzen s.n. 2009 (FR)	U.S.A.: California, Mariposa Co., Yosemite National Park	KR017090	–	KR017196	KR017357	–	–	–	–
	Fig. 8	P86	Lambiella caeca	Printzen s.n. 2009 (FR)	U.S.A.: California, Mariposa Co., Yosemite National Park	KR017106	–	KR017197	KR017360	–	–	–	–
	Fig. 8	T1073	Lambiella caeca	Spribille s.n., 01.06.2012 (GZU)	U.S.A.: Montana, Missoula Co., Pattee Canyon	KR017131	–	KR017217	KR017379	–	KR017445	–	KR017571
	Fig. 8	T586	Lambiella caeca	Spribille 20029 (GZU)	Canada: British Columbia, Goat Range, Dennis Creek	KR017138	KR017279	KR017228	KR017391	–	KR017475	–	KR017582
	Fig. 5; Fig. 8	T1072	Lambiella caeca	Spribille 36295 (GZU)	U.S.A.: Alaska, Glacier Bay National Park, Park Entrance (Moose Meadows)	–	KR017263	KR017216	KR017338	KR017681	KR017444	–	KR017570
	Fig. 8	R06	Lambiella furvella	Westberg 09-098 (S)	Sweden: Södermanland	KR017118	–	KR017202	KR017366	KR017666	–	–	–
	Fig. 8	R19	Lambiella fuscosora	Zhdanov 223 (LE)	Russia: Krasnoyarsk kray	KR017130	–	KR017211	KR017376	KR017675	–	–	–
	Fig. 8	R05	Lambiella globulosa	Westberg 08-349 (S)	Sweden: Södermanland	KR017105	–	KR017201	KR017365	KR017665	KR017442	–	–
	Fig. 8	R09	Lambiella globulosa	Westberg P109 (S)	Sweden: Torne Lappmark	KR017109	–	KR017204	KR017369	KR017669	–	–	–
	Fig. 8	R20	Lambiella gyrizans	Nordin 7014 (UPS)	Sweden: Uppland	KR017132	–	KR017212	KR017377	KR017676	KR017443	–	–
	Fig. 8	R04	Lambiella impavida	Westberg 10-064 (S)	Sweden: Jämtland	KR017104	–	KR017200	KR017364	KR017664	–	–	–
	Fig. 8	R10	Lambiella impavida	Westberg P112 (S)	Sweden: Torne Lappmark	KR017114	–	KR017205	KR017370	KR017670	KR017439	–	–
	Fig. 8	R11	Lambiella impavida	Westberg P110 (S)	Sweden: Torne Lappmark	KR017115	–	KR017206	KR017371	KR017671	KR017441	–	–
	Fig. 8	R12	Lambiella impavida	Westberg P111 (S)	Sweden: Torne Lappmark	KR017127	–	KR017207	KR017372	KR017672	KR017440	–	–
	Fig. 5; Fig. 8	T1091	Lambiella insularis	Spribille s.n., 07.09.2012 (GZU)	U.S.A.: Montana, Missoula Co., N end Salmon Lake	KJ462268	KR017266	KJ462345	KJ462400	KR017684	KR017477	KR017518	KR017574
	Fig. 8	R17	Lambiella insularis	Westberg 09-088 (S)	Sweden: Södermanland	KR017100	–	KR017209	KR017374	KR017674	–	–	–
	Fig. 8	R18	Lambiella insularis	Westberg 09-360 (S)	Sweden: Uppland	KR017101	–	KR017210	KR017375	–	–	–	–
	Fig. 8	X133	Lambiella psephota	Kantvilas 335/00 (HO)	Australia	–	–	DQ871012	DQ871019	–	DQ870992	–	–
	Fig. 8	R22	Lambiella sphacelata	Nordin 6666 (UPS)	Sweden: Jämtland	KR017113	–	KR017214	KR017378	–	–	–	–
	Fig. 10	X393	Lecania baeomma	Reese Naesborg 149 & Ekman	–	–	–	–	AM292725	–	–	–	–
	Fig. 10	X385	Lecania cyrtella	Ekman 3017	–	AF282067	AF091589	AY300840	AY567720	–	–	–	–
	Fig. 10	X367	Lecania fructigena	AFTOL-ID 4928	–	–	KJ766733	KJ766578	KJ766413	–	–	–	–
	Fig. 10	X277	Lecanora achroa	Papong 6458	–	JN943714	–	JN939502*	JQ782663	JN992700	–	–	–
	Fig. 10	X279	Lecanora caesiorubella sub. glaucomodes0	Lumbsch 19094a	–	JN943722	–	JN939506	JQ782666	JN992710	–	–	–
	Fig. 10	X286	Lecanora farinacea	HTL20003	–	JN943725	–	JN939513	JQ782672	–	–	–	–
	Fig. 10	X288	Lecanora flavopallida	Lumbsch 20031a	–	JN943724	–	JN939514	JQ782674	JN992721	–	–	–
	Fig. 10	X289	Lecanora formosa	20129045-2/XL0031-2	–	KT453771	–	KT453773	KT453819	–	–	–	–
	Fig. 5; Fig. 10	X290	Lecanora formosa	YN0188/YN0190	–	KT453769	–	KT453774	KT453820	KT453877	–	–	–
	Fig. 10	X732	Lecanora gangaleoides	Lumbsch 19923a (F)	U.S.A.: California	JQ782712.1	–	–	JQ782676	–	–	–	–
	Fig. 10	X294	Lecanora horiza	collector not identified in original publication	Spain	KT453772	–	–	KT453821	KT453876	–	–	–
	Fig. 10	X295	Lecanora hybocarpa	Lumbsch s.n.	–	EF105412	–	EF105421	EF105417	–	–	–	–
	Fig. 10	X296	Lecanora imshaugii	HTL19273b (F)	–	JQ782717	–	–	JQ782681	KT453886	–	–	–
	Fig. 10	X297	Lecanora intricata	U166/U510	–	AF070022	–	DQ787345	DQ787346	–	–	–	–
	Fig. 10	X304	Lecanora paramerae	Lumbsch s.n. (F)	–	EF105413	–	EF105422	EF105418	–	–	–	–
	Fig. 10	X727	Lecanora poliophaea	Klepsland JK14-L362	Norway	MG925981.1	–	MG926078.1	MG925879	–	–	–	–
	Fig. 10	X305	Lecanora polytropa	AFTOL-ID 1798	–	HQ650643	–	DQ986792	DQ986807	–	–	–	–
	Fig. 10	X306	Lecanora sulphurea	U212/508	–	AF070030	–	DQ787355	DQ787356	–	–	–	–
	Fig. 10	X309	Lecanora tropica	Papong 6440	–	JN943720	–	JN939518	JQ782699	JN992714	–	–	–
	Fig. 10	X263	Lecidea cyrtidia	Lay 07-0076	–	–	–	HQ660538	HQ660563	–	–	–	–
	Fig. 10	X258	Lecidea hypopta	Jonsson & Palice 10771 (PRA)	–	–	–	–	FJ644537	–	–	–	–
	Fig. 10	X264	Lecidea sp. (plebeja s. Ertz)	Motiejunaite 7695	–	–	–	HQ660549	HQ660577	–	–	–	–
	Fig. 5; Fig. 10	X310	Lecidella aff. elaeochroma	ZX 20141244-2; collector not identified in original publication	China: Jilin	KT453753	–	KT453778	KT453825	KT453884	–	–	–
	Fig. 10	X313	Lecidella carpathica	ZX 20140367-2; collector not identified in original publication	China: Xinjiang	KT453741	–	KT453784	KT453831	–	–	–	–
	Fig. 10	X315	Lecidella effugiens	ZX 20141148-2; collector not identified in original publication	China: Jilin	KT453747	–	KT453786	KT453833	KT453883	–	–	–
	Fig. 10	X317	Lecidella elaeochromoides	ZX 20141142; collector not identified in original publication	China: Jilin	KT453750	–	KT453790	KT453836	–	–	–	–
	Fig. 10	X318	Lecidella enteroleucella	ZX YN0201; collector not identified in original publication	China: Yunnan	KT453757	–	KT453792	KT453838	–	–	–	–
	Fig. 10	X319	Lecidella euphorea	AFTOL-ID 1374	–	HQ650596	–	–	DQ986784	–	–	–	–
	Fig. 10	X321	Lecidella patavina	ZX XL0518-2; collector not identified in original publication	China: Xinjiang	–	–	KT453800	KT453846	–	–	–	–
	Fig. 10	X324	Lecidella stigmatea	ZX 20140838; collector not identified in original publication	China: Xinjiang	KT453766	–	KT453803	KT453849	–	–	–	–
	Fig. 10	X326	Lecidella stigmatea	ZX 20140045-2; collector not identified in original publication	China: Xinjiang	KT453765	–	KT453806	KT453850	KT453881	–	–	–
	Fig. 10	X329	Lecidella tumidula	ZX 20129166-2; collector not identified in original publication	China: Xinjiang	KT453737	–	KT453809	KT453853	–	–	–	–
	Fig. 9	X254	Leciophysma finmarkicum	Nordin 5515	–	KC618710	–	GQ258997	GQ259027	–	–	–	–
	Fig. 9	X252	Leciophysma furfurascens	Nordin 5695	–	KC618711	–	GQ258998	GQ259028	–	–	–	–
	Fig. 6	X473	Lepra amara	DNA9 (Fankhauser, Schmitt, Lumbsch)	United Kingdom	JN943621	–	JN941357	–	JN993264	JN992650	–	–
	Fig. 6	X474	Lepra corallina	Duerhammer 1276	–	–	–	AY300850	AY300901	GU980997	DQ870967	–	–
	Fig. 5; Fig. 6	T1331	Lepra subvelata	Spribille 39272 (GZU)	U.S.A.: Alaska, Glacier Bay National Park, near Muir Point	KR017110	KR017275	KR017227	KR017389	–	–	–	KR017581
	Fig. 10	X331	Letharia columbiana	collector not identified in original publication	U.S.A.: Oregon	KT453735	–	KT453811	KT453855	KT453878	–	–	–
	Fig. 8	P95	Lithographa tesserata	Fryday & Spribille 38590 (GZU)	U.S.A.: Alaska, Glacier Bay National Park, Dundas Bay area	KJ462269	KR017261	KJ462346	KR017340	–	–	–	KR017568
	Fig. 5; Fig. 8	P134	Lithographa tesserata	Thor 27912 (UPS)	Japan: Yamanashi, Mt. Kinpu	KR017124	–	KR017186	KR017327	KR017655	KR017454	KR017507	KR017604
	Suppl. Fig. 1	X735	Lobaria pulmonaria	9930_Lobaria.pulmonaria	–	MG367435	–	MG063078	MG754091	–	MG754080	–	–
	Fig. 6	X165	Lobothallia radiosa	Lumbsch s.n. (09.Aug 2004) (F)	Switzerland	–	–	DQ780306	DQ780274	–	DQ870954	–	–
	Fig. 5	X405	Loxospora cismonica	AFTOL-878	–	HQ650640.1	DQ986742.1	DQ986749.1	DQ986899.1	–	–	DQ992433.1	–
	Fig. 5	P196	Loxospora elatina	Spribille s.n., 03.08.2013 (GZU)	Austria: Upper Austria, Nationalpark Kalkalpen	KR017063	KR017259	KR017192	KR017350	–	KR017485	–	–
	Fig. 5	X404	Loxospora ochrophaea	AFTOL-879	–	HQ650641.1	–	DQ986750.1	DQ986900.1	–	DQ986822.1	DQ992434.1	–
	Fig. 5; Fig. 6	T1087	Loxosporopsis corallifera	Spribille 39319 (GZU)	U.S.A.: Alaska, Gustavus, Falls Creek	KR017089	KR017264	KR017219	KR017381	KR017682	–	KR017516	KR017572
	Fig. 10	X388	Malmidea coralliformis	hb. Kalb 37082	–	–	–	HM447627	HM447597	–	–	–	–
	Fig. 10	X389	Malmidea eeuuae	hb. Kalb 36993	–	–	–	HM447628	HM447601	–	–	–	–
	Fig. 10	X261	Malmidea floridensis	P. May 3088	–	HQ650661	–	HQ660540	HQ660565	–	–	–	–
	Fig. 10	X394	Megalaria grossa	AFTOL-ID 4916	–	–	KJ766747	KJ766597	KJ766433	–	–	–	–
	Fig. 10	X731	Megalaria grossa	Tonsberg 26038 (BG)	–	MG925985.1	–	AY756356	AY762095	–	–	–	–
	Fig. 6	X163	Megaspora verrucosa	Nordin 6495 (UPS)	Sweden	–	–	HM060725	HM060687	–	–	–	–
	Fig. 6	X164	Megaspora verrucosa	Schmitt s.n. 24.05.2003 (F?)	Slovakia	–	–	DQ780307	DQ780275	–	DQ870955	–	–
	Fig. 10	X262	Micarea doliiformis	Andersen 178a	–	HQ650654	–	HQ660534	HQ660557	–	–	–	–
	Fig. 10	X273	Micarea erratica	Arup 99192	–	AY756475	–	AY756328	AY567737	–	–	–	–
	Fig. 10	X332	Miriquidica complanata	Szczepanska 935	Poland: Karkonosze Mts	KF562187	–	KF562179	–	KF562169	–	–	–
	Fig. 10	X334	Miriquidica leucophaea	Kossowska 448	Poland	KF562189	–	KF562181	–	KF562170	–	–	–
	Fig. 9	X450	Moelleropsis nebulosa	Nordin 3512 (UPS)	–	KC618713	–	–	KC608080	–	–	–	–
	Fig. 9	X451	Moelleropsis nebulosa	Schumm s.n. (hb Schumm 11167)	–	KC618712	–	–	KC608079	–	–	–	–
	Fig. 9	X452	Moelleropsis nebulosa	Johnsen s.n. (BG)	–	KC618714	–	–	KC608081	–	–	–	–
	Fig. 5; Fig. 10	T77	Mycoblastus sanguinarius	Spribille 30127-A (GZU)	U.S.A.: Montana, Lincoln Co., Laughing Water Creek	JF744910	KR017286	KR017231	KR017396	JF744742	KR017472	–	JF744823
	Fig. 10	X282	Myriolecis contractula	AFTOL-ID 877	–	HQ650604	–	DQ986746	DQ986898	–	–	–	–
	Fig. 10	X284	Myriolecis dispersa	Leavitt 12_002	–	KT453733	–	–	–	KT453865	–	–	–
	Fig. 9	X244	Nevesia sampaiana	Giavarino s.n.	–	KC618709	–	–	KC608077	–	–	–	–
	Fig. 9	X245	Nevesia sampaiana	Anonby 1010	–	KC618708	–	–	KC608076	–	–	–	–
	Fig. 6	X453	Ochrolechia africana	AFTOL-4965	–	–	KJ766755	KJ766608	–	–	–	–	–
	Fig. 6	X454	Ochrolechia androgyna	Schmitt DNA28	Germany	JN943616	–	JN941361	–	–	–	–	–
	Fig. 6	X455	Ochrolechia androgyna	Schmitt ESS 21066	–	–	–	AY300846	AY300897	–	–	–	–
	Fig. 6	X456	Ochrolechia balcanica	Schmitt (ESS-20968)	–	AF329172	–	AF329171	AF329170	–	–	–	–
	Fig. 6	P150	Ochrolechia cooperi	Spribille 38907 (GZU)	U.S.A.: Alaska, Glacier Bay National Park, Falls Creek at hydro plant	KR017126	KR017253	KR017190	KR017333	–	KR017459	KR017512	KR017616
	Fig. 5	P168	Ochrolechia frigida	Spribille 39444 (GZU)	U.S.A.: Alaska, Glacier Bay National Park, Excursion Ridge	KR017062	KR017257	–	KR017339	–	KR017460	KR017513	KR017565
	Fig. 6	X457	Ochrolechia frigida	11 Feb 00 Ott (HB Ott)	–	–	–	AY300847	AY300898	–	–	–	–
	Fig. 6	X458	Ochrolechia frigida	Lutzoni 93.07.22-2, Duke University	–	–	AF279402	AF279403	–	–	–	–	–
	Fig. 6	X459	Ochrolechia juvenalis	AFTOL-374 (DUKE:F. Lutzoni 08.13.00/5)	–	HQ650719	AY640997	AY640957	KJ766446	–	–	AY641055	–
	Fig. 6	X460	Ochrolechia oregonensis	Schmitt, 11. June 2004 (F)	Canada	–	–	DQ780308	DQ780276	–	–	–	–
	Fig. 6	X461	Ochrolechia pallescens	Lumbsch 9.Aug.2004 (F)	Spain	–	–	DQ780310	DQ780277	–	DQ870960	–	–
	Fig. 6	X462	Ochrolechia peruensis	Lumbsch, Ramirez & Wirtz 19360c (F)	Peru	–	–	DQ780311	DQ780279	–	KC222185	KC222191	–
	Fig. 6	X463	Ochrolechia subpallescens	Lumbsch 19900a (MIN)	U.S.A.	–	–	GU980985	GU980978	GU980994	GU981008	–	–
	Fig. 6	T1300	Ochrolechia subplicans subsp. hultenii	Spribille 38350 (GZU)	U.S.A.: Alaska, Glacier Bay National Park, Excursion Ridge	KR017087	–	–	KR017388	–	–	–	–
	Fig. 6	P127	Ochrolechia subplicans subsp. hultenii	Spribille 38211 (GZU)	U.S.A.: Alaska, Glacier Bay National Park, Icy Straits, Fern Harbor	KR017121	KR017245	KR017182	KR017358	–	–	–	KR017557
	Fig. 6	X464	Ochrolechia subviridis	ESS 21071	–	–	–	AY568001	AY567980	–	–	–	–
	Fig. 6	X465	Ochrolechia szatalaensis	M.I. Messuti 2008 (F)	–	–	AF274108	AF274102	AY567981	–	–	–	–
	Fig. 6	X466	Ochrolechia tartarea	Coppins (ESS 21493)	United Kingdom: Scotland	–	–	AY300848	AY300899	–	–	–	–
	Fig. 6	X467	Ochrolechia tartarea	DNA7, Fankhauser & Schmitt	United Kingdom	JN943620	–	JN941358	–	–	JN992649	–	–
	Fig. 6	X468	Ochrolechia trochophora	AFTOL 880	–	–	DQ986743	KJ766609	DQ986901	–	–	DQ992465	–
	Fig. 6	X469	Ochrolechia trochophora	Yamomoto 10052703 (AKITA)	Japan	–	–	DQ780312	DQ780280	–	–	–	–
	Fig. 6	X470	Ochrolechia turneri	ESS 21492	–	–	–	AY568002	AY567982	–	–	–	–
	Fig. 6	X471	Ochrolechia upsaliensis	Lumbsch 19916e (MIN)	U.S.A.	–	–	GU980986	GU980979	GU980995	GU981009	–	–
	Fig. 6	X472	Ochrolechia yasudae	AFTOL-882	–	–	DQ986744	DQ986776	DQ986902	–	DQ986848	DQ992466	–
	Fig. 7	X484	Odontotrema (Coccomycetella) richardsonii	Baloch SW068 (S)	Sweden	–	–	HM244761	HM244737	–	–	HM244785	–
	Fig. 7	X503	Odontotrema phacidiellum	Gilenstam 2625 (UPS)	Sweden	–	–	HM244769	HM244748	–	–	HM244802	–
	Fig. 7	X504	Odontotrema phacidioides	Palice 11440 (S)	Morocco	–	–	HM244770	HM244749	–	–	HM244803	–
	Fig. 5	X411	Ophioparma lapponica	AFTOL-1707	–	–	DQ973005.1	DQ973028.1	DQ972977.1	–	DQ973052.1	DQ973089.1	–
	Fig. 8	X100	Orceolina kerguelensis	Poulsen 456 (C) (ESS-20964)	France: Kerguelen Islands	AY212814	DQ366257	AY212830	–	–	DQ366255	DQ366256	–
	Fig. 7	X505	Ostropa barbara	Wedin & Baloch SW071 (S)	Sweden	HM244773	–	HM244773	HM244752	–	–	HM244806	–
	Fig. 7	X506	Pachyphiale fagicola	Delin L-163179 (UPS)	Sweden	–	–	–	HM244753	–	–	HM244807	–
	Fig. 10	X387	Palicella anakeestiicola	NY1476	–	KP224473	–	–	KP224472	–	–	–	–
	Fig. 10	X717	Palicella glaucopa	P. Rodriguez Flakus 2672 (FR)	Chile	KJ152481	O	KJ152462	KJ152477	O	–	–	–
	Fig. 10	X397	Palicella schizochromatica	Hauck s.n.	–	HQ650652	–	HQ660532	HQ660555	–	–	–	–
	Fig. 9	X229	Pannaria hookeri	Spribille 29292	U.S.A.: Alaska	–	–	JX464118	JX464134	–	–	–	–
	Fig. 9	X445	Pannaria multifida	2009, Schumm & Frahm s. n. (BG, dupl. of hb.	–	KC618717	–	–	KC608088	–	–	–	–
	Fig. 9	X447	Pannaria rubiginella	Tønsberg 32508 (BG)	–	KC618718	–	–	KC608089	–	–	–	–
	Fig. 9	X251	Pannaria rubiginosa	James / Purvis 27/4/95	–	–	–	AY340558	AY340513	JX993042	–	–	–
	Fig. 9	X233	Parmeliella appalachensis	AFTOL-ID 1655	–	–	–	–	DQ972992	–	–	–	–
	Fig. 9	X443	Parmeliella mariana	1999, Schumm & Schwarz s. n. (BG, dupl. of	–	–	–	–	KC608093	–	–	–	–
	Fig. 9	X230	Pectenia plumbea	AFTOL-ID 1046	–	–	–	DQ912348	DQ912300	–	–	–	–
	Fig. 5; Fig. 6	T1298	Pertusaria pertusa	Bilovitz 3636 (GZU)	Bosnia-Herzegovina: Republika Srpska, Sutjeska National Park	KR017137	KR017298	KP794960	KR017385	KR017706	–	–	–
	Fig. 7	X507	Petractis luetkemuelleri	Geletti & Tretiach 1995 (TBS)	–	–	–	AF465454	–	–	–	AY641061	–
	Fig. 7	X508	Phlyctis agelaea	Nordin 3028 (UPS)	Sweden	–	–	AY853381	–	–	–	–	–
	Fig. 7	P188	Phlyctis argena	Spribille 36464 (GZU)	U.S.A.: Alaska, Glacier Bay National Park, Seebree Island	KR017093	–	–	KR017349	–	–	–	–
	Fig. 7	X509	Phlyctis argena	AFTOL 1375	–	–	DQ986725	DQ986771	DQ986880	–	–	DQ992458	–
	Fig. 10	X365	Phyllopsora sp.	JR09A37	–	–	KF157978	KF157990	–	–	–	–	–
	Fig. 10	X366	Phyllopsora sp.	AFTOL 4888	–	–	KJ766765	KJ766624	KJ766457	–	–	–	–
	Fig. 9	X232	Physma radians	Magain LG:T5	Thailand	KF704270	–	–	KF704285	–	–	–	–
	Fig. 9	X438	Physma radians	Thor 12457 (UPS)	–	KC618728	–	–	GQ259040	–	–	–	–
	Fig. 8	KS112	Placopsis 'salazinoides'	Muggia NZ8	New Zealand: South Island, Nelson, Marlborough, Lake Rotoiti	KU844719	KU844652	KU844595	KU844531	KU844498	KU844467	–	KU844356
	Fig. 8	KS93	Placopsis 'taalkuensis'	Dillman 2013161 (TNFS)	U.S.A.: Alaska, Thomas Bay, Baird Glacier forelands	KU844709	KU844642	KU844585	KU844520	KU844491	–	KU844411	KU844345
	Fig. 8	KS100	Placopsis aff. gelida	Hansen 1073 (GZU)	Greenland: SW, Frederikshab Isblink	KU844713	KU844646	KU844589	KU844524	KU844495	–	KU844415	KU844349
	Fig. 8	KS152	Placopsis aff. gelida	Dillman 2014160 (TNFS)	U.S.A.: Alaska, Thomas Bay, Baird Glacier forelands	KU844748	KU844682	–	KU844560	KU844508	KU844483	KU844447	KU844384
	Fig. 8	KS133	Placopsis clavifera	Muggia NZ14a	New Zealand: South Island, Fiorland NP, Gertrude Saddle track	KU844733	KU844667	KU844610	KU844545	–	KU844478	KU844434	KU844371
	Fig. 5	P116	Placopsis clavifera	Lucy NZ-20b (2012) (GZU)	New Zealand: South Island	KR017054	KR017242	–	KR017320	KR017649	–	KR017499	KR017626
	Fig. 8	KS131	Placopsis cribellans	Muggia NZ14a	New Zealand: South Island, Fiorland NP, Gertrude Saddle track	KU844731	KU844665	KU844608	KU844543	–	–	KU844432	KU844369
	Fig. 8	KS167	Placopsis cribellans	Knight & Malcolm 064328 (OTA)	New Zealand: Red Hills, Marlborough	KU844762	KU844695	KU844626	KU844570	KU844512	–	KU844457	KU844398
	Fig. 8	KS99	Placopsis cribellans	Spribille s.n., 01 Sep 2014 (GZU)	U.S.A.: Alaska, Mitkof Island, Twin Creek Road muskegs	KU844712	KU844645	KU844588	KU844523	KU844494	KU844465	KU844414	KU844348
	Fig. 8	KS127	Placopsis elixii	Muggia NZ11	New Zealand: South Island, West Coast, Franz Josef Glacier	KU844727	KU844661	KU844604	KU844539	KU844501	KU844474	KU844428	KU844365
	Fig. 8	KS134	Placopsis erosa	Muggia NZ15	New Zealand: South Island, Fiorland NP, Key Summit track	KU844734	KU844668	KU844611	KU844546	–	KU844479	KU844435	KU844372
	Fig. 8	KS145	Placopsis hertelii	Knight 064326 (OTA)	New Zealand: Maruia River, Westland	KU844741	KU844675	KU844616	KU844553	–	–	KU844441	KU844379
	Fig. 8	KS160	Placopsis illita	Knight 064330 (OTA)	New Zealand: Porika Valley, Marlborough	KU844755	KU844688	KU844622	KU844565	–	–	KU844452	KU844392
	Fig. 8	KS168	Placopsis perrugosa	Knight 064324 (OTA)	New Zealand: Maruia River, Westland	KU844763	KU844696	KU844627	KU844571	–	KU844486	KU844458	KU844399
	Fig. 8	KS94	Placopsis roseonigra	Dillman s.n., 19 Aug 2014 (TNFS)	U.S.A.: Alaska, Alaska, Kupreanof Island	KU844710	KU844643	KU844586	KU844521	KU844492	KU844464	KU844412	KU844346
	Fig. 8	KS90	Placopsis sp. AMF9765	Spribille s.n., 01 Sep 2014 (GZU)	U.S.A.: Alaska, Mitkof Island, Twin Creek Road muskegs	KU844708	KU844641	KU844584	KU844519	KU844490	KU844463	KU844410	KU844344
	Fig. 8	KS136	Placopsis subcribellans	Muggia NZ14	New Zealand: South Island, Fiorland NP, Gertrude Saddle track	KU844736	KU844670	KU844612	KU844548	–	–	KU844437	KU844374
	Fig. 8	X136	Placynthiella icmalea	S. Huhtinen 05/15 (TUR)	Finland	EU940236	EU940083	EU940160	EU940300	–	–	EU940368	–
	Fig. 8	X137	Placynthiella uliginosa	AFTOL 1365	Finland: Uusimaa	HQ650633	–	DQ986774	DQ986877	–	DQ986845	DQ992463	–
	Fig. 9	L856	Placynthium nigrum	Spribille 18757a (GZU)	Greece	–	–	JF938149	JF938211	–	–	–	–
	Fig. 7	X510	Porina aenea	Arup & Baloch SW154 (S)	–	–	–	–	HM244754	–	–	HM244808	–
	Fig. 7	X511	Porina byssophila	Nordin 5990 (UPS)	–	–	–	–	HM244755	–	–	HM244809	–
	Fig. 7	X512	Porina internigrans	Lücking & Baloch F1338 (GZU)	–	–	–	–	DQ168413	–	–	HM244810	–
	Fig. 7	X513	Porina lectissima	Arup & Baloch SW152 (S)	–	–	–	HM244774	HM244756	–	–	HM244811	–
	Fig. 10	X395	Protoblastenia calva	AFTOL-ID 992	–	HQ650618	JQ301653	JQ301601	DQ986904	–	–	–	–
	Fig. 9	X220	Protopannaria pezizoides	AFTOL-ID-222 (coll. Lutzoni & Miadlikowska)	–	HQ650693	–	DQ912350	DQ912301	–	–	–	–
	Fig. 9	X439	Protopannaria pezizoides	Wiklund 51 (UPS)	–	KC618729	–	–	AY340519	–	–	–	–
	Fig. 9	X440	Protopannaria pezizoides	Ihlen 460 (BG)	–	AF429270	–	–	KC608099	–	–	–	–
	Fig. 10	X335	Protoparmelia badia	Hafellner 68478(GZU)	–	KF562191	–	KF562183	–	KF562174	–	–	–
	Fig. 10	X336	Protoparmelia picea	Haugan9612(O)	–	KF562194	–	KF562186	–	KF562177	–	–	–
	Fig. 10	X337	Protoparmeliopsis achariana	AFTOL-ID 1693	–	–	–	DQ973027	DQ972976	–	–	–	–
	Fig. 10	X291	Protoparmeliopsis garovaglii	Leavitt 089 (BRY-C)	–	KT453728	–	KT453775	KT453818	KT453867	–	–	–
	Fig. 5	X300	Protoparmeliopsis muralis	Leavitt 143 (BRY-C)	–	KT453726	–	KT453776	KT453822	KT453870	–	–	–
	Fig. 10	X298	Protoparmeliopsis muralis	Schmull s.n. (Hb. Schmull)	–	HQ650653	–	HQ660533	HQ660556	–	–	–	–
	Fig. 10	X302	Protoparmeliopsis muralis	Vondrak 9413	–	KT453730	–	KT453777	KT453823	KT453875	–	–	–
	Fig. 5; Fig. 10	X355	Protoparmeliopsis peltata	collector not identified in original publication	U.S.A.: Utah	KT453722	–	KT453815	KT453860	KT453873	–	–	–
	Fig. 7	X173	Protothelenella corrosa	Palice s.n.? (hb. Palice; PRA)	Czech Republic	–	–	AY607734	AY607746	–	DQ870988	–	–
	Fig. 7	X172	Protothelenella sphinctrinoidella	Lumbsch 19031d (F)	Antarctica: Livingston Island	–	–	AY607735	AY607747	–	DQ870989	–	–
	Fig. 5; Fig. 10	T611	Pseudevernia cladonia	Spribille s.n., 2009 (GZU)	U.S.A.: New Hampshire, Grafton Co., Mt. Moosilauke	KR017139	KR017280	–	KR017392	–	KR017469	KR017528	KR017633
	Fig. 9	X249	Psoroma hypnorum	Holien 7730	–	AF429273	–	–	KC608101	–	–	–	–
	Fig. 5; Fig. 8	T1123	Ptychographa xylographoides	Acton s.n. 30/04/2013 (GZU)	U.K.: Scotland	KJ462272	KR017268	KJ462348	KJ462403	KR017687	KR017467	KR017520	KR017619
	Fig. 10	X274	Puttea margaritella	A. Lesonen 57 (TUR)	–	EU940187	EU940038	EU940111	EU940261	–	–	–	–
	Fig. 5	X418	Pycnora praestabilis	McCune 28358	–	–	–	KJ766644	KJ766478	–	KJ766886	–	–
	Fig. 10	X379	Ramalina fastigiata	Ekman 3616	–	–	–	AY756360	AY756375	–	–	–	–
	Fig. 10	X338	Ramboldia arandensis	Elix 28721(CANB)	Australia: ACT	EU075541	–	DQ431919	EU075527	–	–	–	–
	Fig. 10	X339	Ramboldia brunneocarpa	Elix 36756(F)	Australia: New South Wales	EU075542	–	EU075520	EU075528	–	–	–	–
	Fig. 10	X340	Ramboldia elabens	H:Lichenotheca Graecensis	–	–	–	KJ766648	KJ766482	–	–	–	–
	Fig. 10	X341	Ramboldia gowardiana	UBC:Bjork9447	–	–	–	KJ766649	KJ766483	–	–	–	–
	Fig. 10	X342	Ramboldia laeta	Elix 31817 (F)/36817	Australia: Western Australia	EU075544	–	DQ431920	EU075530	–	–	–	–
	Fig. 10	X343	Ramboldia petraeoides	Elix 36816(F)	Australia: ACT	EU075545	–	EU075521	EU075531	–	–	–	–
	Fig. 10	X344	Ramboldia russula	Luecking 17640(F)	Costa Rica	EU075547	–	EU075524	EU075533	–	–	–	–
	Fig. 5; Fig. 10	X345	Ramboldia sanguinolenta	Elix 28835 (F)	Australia: Queensland	EU075548	–	EU075523	EU075534	KT453887	–	–	–
	Fig. 10	X346	Ramboldia stuartii	Elix 28664(F)	Australia: Tasmania	EU075549	–	EU075522	EU075535	–	–	–	–
	Fig. 10	X718	Rhizocarpon oederi	AFTOL 1372	–	–	DQ983486	DQ986804	DQ986788	O	–	–	–
	Fig. 5; Fig. 10	X420	Rhizocarpon sphaerosporum	2003, Lumbsch s.n. (F)	Spain	–	–	AY853390	AY853340	–	DQ870991	–	–
	Fig. 5	X419	Rhizocarpon superficiale	AFTOL-ID 1708	–	–	DQ973015	–	DQ972988	–	DQ973060	DQ973074	–
	Fig. 5; Fig. 10	X348	Rhizoplaca chrysoleuca	BRY 55000	–	HM577233	–	KT453812	KT453856	HM577385	–	–	–
	Fig. 10	X349	Rhizoplaca haydenii	Leavitt 727 (BRY-C)	–	HM577304	–	KT453813	KT453857	HM577438	–	–	–
	Fig. 10	X350	Rhizoplaca marginalis	Leavitt 739 (BRY-C)	–	KT453732	–	–	–	KT453864	–	–	–
	Fig. 10	X351	Rhizoplaca melanophthalma	MS014624 (H)	–	JX948275	–	–	KT453858	JX948297	–	–	–
	Fig. 10	X303	Rhizoplaca novomexicana	Leavitt 732 (BRY-C)	–	HM577256	–	–	KT453824	JX948295	–	–	–
	Fig. 10	X353	Rhizoplaca parilis1	55078 (BRY-C)	–	HM577309	–	KT453814	KT453859	HM577443	–	–	–
	Fig. 10	X356	Rhizoplaca porterii	55145 (BRY-C)	–	HM577376	–	KT453816	KT453861	HM577510	–	–	–
	Fig. 10	X357	Rhizoplaca shushanii	55063 (BRY-C)	–	HM577284	–	KT453817	KT453862	–	–	–	–
	Fig. 10	X358	Rhizoplaca subdiscrepans	BRY 55021	–	HM577230	–	–	–	HM577382	–	–	–
	Fig. 8	T1264	Rimularia badioatra	McCarthy & Pitcher s.n. 22.08.2013 (MSC)	Canada: Newfoundland, central Avalon, Clam River	KR017120	–	KR017222	KR017343	KR017689	–	KR017522	KR017615
	Fig. 5; Fig. 8	T1265	Rimularia gibbosa	Spribille & Wagner s.n., 26.11.2011-B (GZU)	U.S.A.: Montana, Lincoln Co., W side Lake Koocanusa just N of bridge	KR017107	KR017271	KR017223	KR017344	KR017690	–	KR017523	KR017579
	Fig. 8	T1116	Rimularia gibbosa	Spribille & Wagner s.n., 26.11.2011-A (GZU)	U.S.A.: Montana, Lincoln Co., W side Lake Koocanusa just N of bridge	KR017111	KR017270	KR017221	KR017342	KR017688	–	–	KR017577
	Fig. 8	T1293	Rimularia gibbosa	Spribille s.n. 10.2013 (GZU)	Austria: Styria, Zirbitzkogel, near Großer Winterleitensee	KR017129	KR017273	KR017167	KR017387	KR017692	–	–	KR017578
	Fig. 8	R16	Rimularia intercedens	Westberg s.n. (S)	Austria: Carinthia	KR017119	–	KR017208	KR017373	KR017673	KR017448	–	–
	Fig. 8	R21	Rimularia intercedens	Thor 23122 (UPS)	Sweden: Södermanland	KR017134	–	KR017213	KR017336	KR017677	KR017447	–	–
	Fig. 8	T1062	Rimularia limborina	Fryday 9520 (MSC)	U.S.A.: California, Mariposa Co., W of Pigeon Gulch	KJ462273	KR017277	KJ462404	KJ462349	KR017680	–	–	KR017569
	Fig. 8	R08	Rimularia limborina	Westberg 12-070 (S)	Norway: Sør-Trøndelag	KR017108	–	KR017215	KR017368	KR017668	KR017446	–	–
	Fig. 9	X437	Rockefellera crossophylla	Anderson (Neily) 942 (BG)	–	KC618735	–	–	KC608105	–	–	–	–
	Fig. 10	X729	Rolfidium bumammum	Rui & Timdal 13898	South Africa	MG926027.1	–	MG926117	MG925930	–	–	–	–
	Fig. 10	X378	Rolfidium coccocarpioides	MAU61/08	–	–	–	AY756361	AY762096	–	–	–	–
	Fig. 7	X515	Sagiolechia protuberans	Nordin 5893 (UPS	–	–	–	HM244775	HM244757	–	–	HM244812	–
	Fig. 7	X514	Sagiolechia rhexoblephara	2002, Palice s.n. (hb. Palice)	Sweden	–	–	AY853391	AY853341	–	–	–	–
	Fig. 9	X248	Santessoniella' arctophila	Kristinsson s.n.	–	KC618734	–	–	KC608104	–	–	–	–
	Fig. 9	X436	Santessoniella' grisea	Tønsberg 24918 (BG)	–	KC618736	–	–	–	–	–	–	–
	Fig. 9	X246	Santessoniella' polychidioides	Galloway 10231	–	AF429275	–	–	KC608106	–	–	–	–
	Fig. 10	X275	Savoronala madagascariensis	Serusiaux DNA538	–	–	–	KC020143	KC020145	–	–	–	–
	Fig. 10	X276	Savoronala madagascariensis	Serusiaux DNA537	–	–	–	KC020142	KC020144	–	–	–	–
	Fig. 10	X377	Schadonia fecunda	Hafellner 43170	–	–	–	AY756362	AY756376	–	–	–	–
	Fig. 5	T1292	Schaereria cinereorufa	Spribille s.n., 10.2013 (GZU)	Austria: Styria, Zirbitzkogel, abover Großer Winterleitensee	KR017112	–	KR017226	–	–	–	–	–
	Fig. 5	T1291	Schaereria fuscocinerea	Spribille s.n., 10.2013 (GZU)	Austria: Styria, Zirbitzkogel, abover Großer Winterleitensee	KR017085	KR017272	KR017225	KR017384	KR017691	–	–	KR017609
	Fig. 7	L547	Schizoxylon albescens	Wedin 8235 (S)	Sweden	HQ287335	KR017239	–	KR017317	–	–	KR017496	KR017552
	Fig. 7	X516	Schizoxylon albescens	Wedin 7919 (UPS)	–	DQ401144	–	DQ401144	DQ401142	–	–	HM244813	–
	Fig. 10	X265	Septotrapelia usnica	26 Sept 01 Sudirman & Sipman	–	–	–	AY300843	AY300894	–	–	–	–
	Fig. 6	P110	Siphula ceratites	Spribille 38923 (GZU)	U.S.A.: Alaska, Glacier Bay National Park, Dundas Bay area	KR017095	KR017288	KR017179	–	–	KR017462	KR017498	KR017625
	Fig. 7	X482	Sphaeropezia arctoalpina	Baloch SW057 (S)	Sweden	–	–	HM244760	HM244736	–	–	HM244781	–
	Fig. 7	X501	Sphaeropezia cassiopes	Baloch s.n. (S)	–	–	–	–	HM244746	–	–	HM244800	–
	Fig. 7	X502	Sphaeropezia diffindens	Baloch SW020 (S)	–	–	–	–	HM244747	–	–	HM244801	–
	Fig. 9	X448	Spilonema americanum	Spribille 27038 (BG)	–	–	–	JF938159	JF938224	–	–	–	–
	Fig. 5	X398	Sporastatia testudinea	Glew 980808-34 = AFTOL 396	–	–	AY641009	AY640969	AY584725	–	–	–	–
	Fig. 9	X444	Staurolemma oculatum	Aptroot 55941 (ABL)	–	KC618738	–	–	GQ259045	–	–	–	–
	Fig. 7	X517	Stegobolus subcavatus	Lumbsch 19151 u & Mangold (F)	Australia: Queensland	–	–	EU075641	EU075595	–	–	–	–
	Fig. 9	X227	Steineropsis alaskana	Spribille 26955	–	–	–	JX464123	JX464139	–	–	–	–
	Fig. 9	X228	Steineropsis alaskana	Spribille 26809	–	–	–	JX464124	JX464140	–	–	–	–
	Suppl. Fig. 1	X704	Sticta 'sp. 1'	T. Goward 09–246( Lg3173)	Canada: British Columbia	KT281723	–	–	KT281679	–	–	–	–
	Suppl. Fig. 1	X568	Sticta aff. ambavillaria	Lücking 30122	Brazil	KC732568	–	–	–	–	–	–	–
	Suppl. Fig. 1	X587	Sticta aff. cordillerana	Simijaca 1731	Colombia	KC732553	–	–	–	–	–	–	–
	Suppl. Fig. 1	X640	Sticta aff. phyllidiata	Barragan 12	Colombia	KC732476	–	–	–	–	–	–	–
	Suppl. Fig. 1	X650	Sticta aff. pulmonarioides	Escandon L6	Colombia	KC732706	–	–	–	–	–	–	–
	Suppl. Fig. 1	X666	Sticta aff. subtomentella	Coca 1350	Colombia	KC732729	–	–	–	–	–	–	–
	Suppl. Fig. 1	X567	Sticta albocyphellata	Ardila 207a	Colombia	KC732733	–	–	–	–	–	–	–
	Suppl. Fig. 1	X673	Sticta ambavillaria	LG:DNALIST 992	Reunion	JQ735978	–	JQ735995	JQ736011	–	–	–	–
	Suppl. Fig. 1	X569	Sticta andensis	Alfonso 2	Colombia	KC732547	–	–	–	–	–	–	–
	Suppl. Fig. 1	X570	Sticta andina (isidiate)	Moncada 4935	Colombia	KC732758	–	–	–	–	–	–	–
	Suppl. Fig. 1	X571	Sticta arachnofuliginosa	Moncada 4034	Colombia	KC732457	–	–	–	–	–	–	–
	Suppl. Fig. 1	X572	Sticta arachnosylvatica	Moncada 4992b	Colombia	KC732772	–	–	–	–	–	–	–
	Suppl. Fig. 1	X573	Sticta arbuscula	Moncada 4983	Colombia	KC732741	–	–	–	–	–	–	–
	Suppl. Fig. 1	X574	Sticta arbusculotomentosa	Betancourt 326	Colombia	KC732572	–	–	–	–	–	–	–
	Suppl. Fig. 1	X674	Sticta atlantica	Lg3747	Ireland	KT281734	–	KT281645	KT281690	–	–	–	–
	Suppl. Fig. 1	X675	Sticta atlantica	Lg3858	Portugal: Azores	KT281737	–	KT281648	KT281693	–	KT281784	–	–
	Suppl. Fig. 1	X575	Sticta atroandensis	Fonseca 23	Colombia	KC732533	–	–	–	–	–	–	–
	Suppl. Fig. 1	X676	Sticta beauvoisii	Lg3303	U.S.A.: North Carolina	KT281725	–	KT281636	KT281681	–	KT281787	–	–
	Suppl. Fig. 1	X715	Sticta beauvoisii	AFTOL 1242	–	–	–	DQ986769	DQ986867	–	–	–	–
	Suppl. Fig. 1	X577	Sticta beauvoisii	Moncada 318	Colombia	KC732707	–	–	–	–	–	–	–
	Suppl. Fig. 1	X576	Sticta beauvoisii	McDonald 617	U.S.A.	AY173378	–	–	–	–	–	–	–
	Suppl. Fig. 1	X578	Sticta brevior	Moncada 4971	Colombia	KC732759	–	–	–	–	–	–	–
	Suppl. Fig. 1	X677	Sticta canariensis	Lg1333	Spain: Canary Islands	KT281700	–	KT281612	KT281658	–	KT281752	–	–
	Suppl. Fig. 1	X678	Sticta canariensis	Lg3741	Ireland	KT281733	–	KT281644	KT281689	–	KT281779	–	–
	Suppl. Fig. 1	X579	Sticta canariensis	Scheidegger SCHX501	Spain: Canary Islands	DQ419944	–	–	–	–	–	–	–
	Suppl. Fig. 1	X679	Sticta caperata	LG:DNALIST 962	Reunion	JQ735979	–	JQ735996	JQ736012	–	KT281745	–	–
	Suppl. Fig. 1	X680	Sticta carolinensis	Lg3302	U.S.A.: North Carolina	KT281724	–	KT281635	KT281680	–	KT281786	–	–
	Suppl. Fig. 1	X580	Sticta carolinensis	McDonald 1076	U.S.A.	AY173379	–	–	–	–	–	–	–
	Suppl. Fig. 1	X712	Sticta caulescens	Stenroos 5270	Argentina	EU558737	–	EU558793	EU558858	–	–	–	–
	Suppl. Fig. 1	X582	Sticta cf. laciniata	Simijaca 1725	Colombia	KC732554	–	–	–	–	–	–	–
	Suppl. Fig. 1	X681	Sticta ciliata	Lg2751	Spain: Canary Islands	KT281712	–	KT281624	KT281668	–	–	–	–
	Suppl. Fig. 1	X682	Sticta ciliata	Lg3099	Portugal: Azores	KT281715	–	KT281627	KT281671	–	KT281762	–	–
	Suppl. Fig. 1	X583	Sticta cinereoglauca	unknown	New Zealand	AF350309	–	–	–	–	–	–	–
	Suppl. Fig. 1	X584	Sticta colombiana	Lücking 34003	Colombia	KC732769	–	–	–	–	–	–	–
	Suppl. Fig. 1	X585	Sticta cometia	Coca 1058	Colombia	KC732627	–	–	–	–	–	–	–
	Suppl. Fig. 1	X586	Sticta cometiella	Moncada 4669	Colombia	KC732606	–	–	–	–	–	–	–
	Suppl. Fig. 1	X683	Sticta cyphellulata	LG:DNALIST 1023	Reunion	JQ735980	–	JQ735997	JQ736013	–	KT281748	–	–
	Suppl. Fig. 1	X711	Sticta damicornis	Stenroos 5284 (TUR)	Argentina: Tierra del Fuego	EU558731	–	–	EU558859	–	–	–	–
	Suppl. Fig. 1	X684	Sticta dichotoma	LG:DNALIST 945	Reunion	JQ735981	–	JQ735998	JQ736014	–	KT281743	–	–
	Suppl. Fig. 1	X685	Sticta dichotoma	LG:DNALIST 984	Reunion	JQ735982	–	JQ735999	JQ736015	–	KT281746	–	–
	Suppl. Fig. 1	X589	Sticta dilatata	Coca 1077a	Colombia	KC732647	–	–	–	–	–	–	–
	Suppl. Fig. 1	X590	Sticta dioica (isidiate)	Moncada 3119	Colombia	KC732486	–	–	–	–	–	–	–
	Suppl. Fig. 1	X686	Sticta duplolimbata	Lg919	Rwanda	KT281696	–	KT281651	KT281654	–	KT281741	–	–
	Suppl. Fig. 1	X591	Sticta duplolimbata	Harada 21773 (CBM-FL)	Taiwan	AB245117	–	–	–	–	–	–	–
	Suppl. Fig. 1	X592	Sticta filix	Thomas 842	New Zealand	AF350304	–	–	–	–	–	–	–
	Suppl. Fig. 1	X593	Sticta fragilinata	McDonald 464	U.S.A.	AY173382	–	–	–	–	–	–	–
	Suppl. Fig. 1	X687	Sticta fuliginoides	Lg1421	France	KT281701	–	KT281613	KT281659	–	KT281753	–	–
	Suppl. Fig. 1	X688	Sticta fuliginoides	Lg3012	Spain: Canary Islands	KT281722	–	KT281634	KT281678	–	KT281765	–	–
	Suppl. Fig. 1	X689	Sticta fuliginoides	Lg3551	France	KT281729	–	KT281640	KT281685	–	KT281777	–	–
	Suppl. Fig. 1	X690	Sticta fuliginosa	Lg795	Madagascar	KT281695	–	KT281609	KT281653	–	KT281740	–	–
	Suppl. Fig. 1	X691	Sticta fuliginosa	Lg989	Reunion	KT281698	–	KT281610	KT281656	–	KT281747	–	–
	Suppl. Fig. 1	X692	Sticta fuliginosa	Lg3729	Ireland	KT281731	–	KT281642	KT281687	–	KT281768	–	–
	Suppl. Fig. 1	X594	Sticta fuliginosa	Moncada 5352	Colombia	KC732709	–	–	–	–	–	–	–
	Suppl. Fig. 1	X595	Sticta fuscotomentosa	Coca 1207	Colombia	KC732661	–	–	–	–	–	–	–
	Suppl. Fig. 1	X596	Sticta gallowayana	Moncada 4637	Colombia	KC732496	–	–	–	–	–	–	–
	Suppl. Fig. 1	X710	Sticta gaudichaudia	Stenroos 5369	Argentina: Tierra del Fuego	EU558736	–	EU558792	EU558860	–	–	–	–
	Suppl. Fig. 1	X598	Sticta globulifuliginosa	Lücking 33318b	Colombia	KC732679	–	–	–	–	–	–	–
	Suppl. Fig. 1	X599	Sticta gracilis	Takahashi 2083	Japan	AB239346	–	–	–	–	–	–	–
	Suppl. Fig. 1	X600	Sticta gyalocarpa	Moncada 4728	Colombia	KC732594	–	–	–	–	–	–	–
	Suppl. Fig. 1	X601	Sticta hirsutofuliginosa	Moncada 4951	Colombia	KC732768	–	–	–	–	–	–	–
	Suppl. Fig. 1	X602	Sticta hirsutogyalocarpa	Moncada 4068a	Colombia	KC732530	–	–	–	–	–	–	–
	Suppl. Fig. 1	X603	Sticta hirta	Moncada 4659	Colombia	KC732563	–	–	–	–	–	–	–
	Suppl. Fig. 1	X604	Sticta humboldtii	Escandon L2	Colombia	KC732702	–	–	–	–	–	–	–
	Suppl. Fig. 1	X706	Sticta hypochroa	Stenroos 5416	Argentina: Tierra del Fuego	EU558735	–	EU558791	EU558864	–	–	–	–
	Suppl. Fig. 1	X707	Sticta hypochroa	Stenroos 5564	Argentina: Tierra del Fuego	EU558733	–	EU558789	EU558863	–	–	–	–
	Suppl. Fig. 1	X708	Sticta hypochroa	Stenroos 5391	Argentina: Tierra del Fuego	EU558732	–	EU558788	EU558862	–	–	–	–
	Suppl. Fig. 1	X709	Sticta hypochroa	Stenroos 5265	Argentina: Rio Negro	EU558714	–	EU558767	EU558861	–	–	–	–
	Suppl. Fig. 1	X713	Sticta hypochroa	Stenroos 5444	Argentina: Tierra del Fuego	EU558734	–	EU558790	–	–	–	–	–
	Suppl. Fig. 1	X606	Sticta hypoglabra	Lücking 33573b	Colombia	KC732670	–	–	–	–	–	–	–
	Suppl. Fig. 1	X607	Sticta impressula	Coca 1014	Colombia	KC732646	–	–	–	–	–	–	–
	Suppl. Fig. 1	X608	Sticta isidioimpressula	Moncada 4992a2	Colombia	KC732762	–	–	–	–	–	–	–
	Suppl. Fig. 1	X609	Sticta isidiokunthii	Morales 1504	Colombia	KC732462	–	–	–	–	–	–	–
	Suppl. Fig. 1	X610	Sticta jaguirreana	Coca 946b	Colombia	KC732694	–	–	–	–	–	–	–
	Suppl. Fig. 1	X611	Sticta lacera	Thomas 901	New	AF350305	–	–	–	–	–	–	–
	Suppl. Fig. 1	X612	Sticta laminobeauvoisii	Moncada 4215a	Colombia	KC732483	–	–	–	–	–	–	–
	Suppl. Fig. 1	X613	Sticta laselvae	Moncada 4683	Colombia	KC732600	–	–	–	–	–	–	–
	Suppl. Fig. 1	X614	Sticta latifrons	Thomas 1011	New Zealand	AF350307	–	–	–	–	–	–	–
	Suppl. Fig. 1	X615	Sticta leucoblepharis	Moncada 4783a	Colombia	KC732716	–	–	–	–	–	–	–
	Suppl. Fig. 1	X693	Sticta limbata	Lg2230	Spain: Canary Islands	KT281706	–	KT281618	KT281664	–	KT281758	–	–
	Suppl. Fig. 1	X694	Sticta limbata	Lg2690	United Kingdom: Scotland	KT281707	–	KT281619	KT281665	–	KT281759	–	–
	Suppl. Fig. 1	X616	Sticta limbata	McDonald 1004	U.S.A.	AY173391	–	–	–	–	–	–	–
	Suppl. Fig. 1	X617	Sticta lobarioides (cyanomorph)	Coca 1057	Colombia	KC732634	–	–	–	–	–	–	–
	Suppl. Fig. 1	X618	Sticta lobulata	Moncada 41	Colombia	KC732471	–	–	–	–	–	–	–
	Suppl. Fig. 1	X619	Sticta lumbschiana	Lücking 34051	Colombia	KC732771	–	–	–	–	–	–	–
	Suppl. Fig. 1	X620	Sticta luteocyphellata	Moncada 4666b	Colombia	KC732710	–	–	–	–	–	–	–
	Suppl. Fig. 1	X621	Sticta macrocyphellata	Coca 1267	Colombia	KC732662	–	–	–	–	–	–	–
	Suppl. Fig. 1	X622	Sticta macrofuliginosa	Moncada 4042	Colombia	KC732747	–	–	–	–	–	–	–
	Suppl. Fig. 1	X623	Sticta macrogyalocarpa	Moncada 4997	Colombia	KC732738	–	–	–	–	–	–	–
	Suppl. Fig. 1	X695	Sticta macrophylla	LG:DNALIST 946	Reunion	JQ735985	–	JQ736002	JQ736018	–	KT281744	–	–
	Suppl. Fig. 1	X624	Sticta macrothallina (chloromorph)	Coca 1115	Colombia	KC732637	–	–	–	–	–	–	–
	Suppl. Fig. 1	X625	Sticta maculofuliginosa	Moncada 4157	Colombia	KC732561	–	–	–	–	–	–	–
	Suppl. Fig. 1	X626	Sticta marginifera	Takahashi 3005	Japan	AB245116	–	–	–	–	–	–	–
	Suppl. Fig. 1	X627	Sticta marilandia	Moncada 4897	Colombia	KC732757	–	–	–	–	–	–	–
	Suppl. Fig. 1	X628	Sticta martinii	Thomas 1137	New Zealand	AF351155	–	–	–	–	–	–	–
	Suppl. Fig. 1	X629	Sticta microisidiata	Moncada 4678	Colombia	KC732607	–	–	–	–	–	–	–
	Suppl. Fig. 1	X630	Sticta minutula	Moncada 4067	Colombia	KC732720	–	–	–	–	–	–	–
	Suppl. Fig. 1	X631	Sticta neoboschiana	Fonseca 33	Colombia	KC011070	–	–	–	–	–	–	–
	Suppl. Fig. 1	X632	Sticta neopulmonarioides (chloromorph)	Coca 949b	Colombia	KC732625	–	–	–	–	–	–	–
	Suppl. Fig. 1	X633	Sticta neopulmonarioides (cyanomorph)	Coca 998	Colombia	KC732652	–	–	–	–	–	–	–
	Suppl. Fig. 1	X634	Sticta ocaniensis	Simijaca 4996	Colombia	KC732744	–	–	–	–	–	–	–
	Suppl. Fig. 1	X635	Sticta papillata	Alfonso 3b	Colombia	KC732552	–	–	–	–	–	–	–
	Suppl. Fig. 1	X636	Sticta parahumboldtii	Moncada 4016	Colombia	KC732550	–	–	–	–	–	–	–
	Suppl. Fig. 1	X637	Sticta paralimbata	Valbuena 53	Colombia	KC732539	–	–	–	–	–	–	–
	Suppl. Fig. 1	X638	Sticta paramuna (apotheciate)	Alfonso 4	Colombia	KC732537	–	–	–	–	–	–	–
	Suppl. Fig. 1	X639	Sticta phyllidiata	Fonseca 225a	Colombia	KC732558	–	–	–	–	–	–	–
	Suppl. Fig. 1	X641	Sticta phyllidiofuliginosa	Moncada 4052	Colombia	KC732508	–	–	–	–	–	–	–
	Suppl. Fig. 1	X642	Sticta phyllidiokunthii (chloromorph)	Coca 1206	Colombia	KC732638	–	–	–	–	–	–	–
	Suppl. Fig. 1	X643	Sticta plumbeociliata	Moncada 4784	Colombia	KC732765	–	–	–	–	–	–	–
	Suppl. Fig. 1	X644	Sticta pseudobeauvoisii	Ardila 2	Colombia	KC732487	–	–	–	–	–	–	–
	Suppl. Fig. 1	X645	Sticta pseudohumboldtii	Moncada 4980	Colombia	KC732735	–	–	–	–	–	–	–
	Suppl. Fig. 1	X646	Sticta pseudolimbata	Moncada 4022	Colombia	KC732564	–	–	–	–	–	–	–
	Suppl. Fig. 1	X647	Sticta pseudolobaria (chloromorph)	Coca 964	Colombia	KC732650	–	–	–	–	–	–	–
	Suppl. Fig. 1	X648	Sticta pseudosylvatica	Suarez 305	Colombia	KC732725	–	–	–	–	–	–	–
	Suppl. Fig. 1	X649	Sticta pulmonarioides	Coca 1247	Colombia	KC732660	–	–	–	–	–	–	–
	Suppl. Fig. 1	X651	Sticta rhizinata	Moncada 4638	Colombia	KC732491	–	–	–	–	–	–	–
	Suppl. Fig. 1	X652	Sticta rhizinata	Moncada 2060	Colombia	KC732492	–	–	–	–	–	–	–
	Suppl. Fig. 1	X653	Sticta rhizinata	Moncada 4635b	Colombia	KC732541	–	–	–	–	–	–	–
	Suppl. Fig. 1	X654	Sticta rhizinata	Moncada 4635c	Colombia	KC732542	–	–	–	–	–	–	–
	Suppl. Fig. 1	X655	Sticta rhizinata	Moncada 4063	Colombia	KC732545	–	–	–	–	–	–	–
	Suppl. Fig. 1	X656	Sticta rhizinata	Alvaro 41217	Colombia	KC732559	–	–	–	–	–	–	–
	Suppl. Fig. 1	X657	Sticta rhizinata	Moncada 4766	Colombia	KC732613	–	–	–	–	–	–	–
	Suppl. Fig. 1	X658	Sticta scabrosa	Moncada 4307	Colombia	KC732617	–	–	–	–	–	–	–
	Suppl. Fig. 1	X659	Sticta schizophylliza	Lücking 33868	U.S.A.: Puerto Rico	KC732775	–	–	–	–	–	–	–
	Suppl. Fig. 1	X714	Sticta sp.	Stenroos 4845 (TUR)	Guyana	EU558738	–	–	–	–	–	–	–
	Suppl. Fig. 1	X660	Sticta squamata	Thomas 866	New Zealand	AF350306	–	–	–	–	–	–	–
	Suppl. Fig. 1	X661	Sticta squamifera	Moncada 4053a	Colombia	KC732473	–	–	–	–	–	–	–
	Suppl. Fig. 1	X662	Sticta subcaperata	Thomas 1018	New Zealand	AF350308	–	–	–	–	–	–	–
	Suppl. Fig. 1	X696	Sticta sublimbata	LG:DNALIST 885	Democratic Republic of the Congo	JQ735986	–	JQ736003	JQ736019	–	KT281771	–	–
	Suppl. Fig. 1	X697	Sticta sublimbata	Lg1038	Reunion	KT281699	–	KT281611	KT281657	–	KT281750	–	–
	Suppl. Fig. 1	X663	Sticta sublimbata	Harada 22481	Japan	AB245123	–	–	–	–	–	–	–
	Suppl. Fig. 1	X664	Sticta sublimbatoides	Moncada 4941	Colombia	KC732754	–	–	–	–	–	–	–
	Suppl. Fig. 1	X665	Sticta subscrobiculata	Simijaca 1697a	Colombia	KC732549	–	–	–	–	–	–	–
	Suppl. Fig. 1	X698	Sticta sylvatica	Lg3536	France	KT281726	–	KT281637	KT281682	–	KT281788	–	–
	Suppl. Fig. 1	X699	Sticta sylvatica	Lg3723	United Kingdom: England	KT281730	–	KT281641	KT281686	–	KT281778	–	–
	Suppl. Fig. 1	X700	Sticta sylvatica	Lg3780	Ireland	KT281735	–	KT281646	KT281691	–	KT281782	–	–
	Suppl. Fig. 1	X701	Sticta sylvatica	Lg3837	France	KT281736	–	KT281647	KT281692	–	KT281783	–	–
	Suppl. Fig. 1	X667	Sticta sylvatica	Moncada 4746	Colombia	KC732581	–	–	–	–	–	–	–
	Suppl. Fig. 1	X668	Sticta tatamana	Coca 1336	Colombia	KC732621	–	–	–	–	–	–	–
	Suppl. Fig. 1	X669	Sticta tomentosa	Moncada 4805	Colombia	KC732690	–	–	–	–	–	–	–
	Suppl. Fig. 1	X736	Sticta torii	Dillman 2003-911	U.S.A.: Alaska	MH017854	–	–	–	–	–	–	–
	Suppl. Fig. 1	X670	Sticta tunjensis	Alvaro 474	Colombia	KC732521	–	–	–	–	–	–	–
	Suppl. Fig. 1	X702	Sticta umbilicariiformis	Lg925	Rwanda	KT281697	–	KT281652	KT281655	–	KT281742	–	–
	Suppl. Fig. 1	X703	Sticta variabilis	LG:DNALIST 1037	Reunion	JQ735987	–	JQ736004	JQ736020	–	KT281749	–	–
	Suppl. Fig. 1	X671	Sticta viviana	Lücking 33311	Colombia	KC732680	–	–	–	–	–	–	–
	Suppl. Fig. 1	X705	Sticta weigelii	Stenroos 4816	Guyana	–	–	EU558794	EU558865	–	–	–	–
	Suppl. Fig. 1	X672	Sticta weigelii	Suarez 300	Colombia	KC732770	–	–	–	–	–	–	–
	Fig. 7	X518	Stictis brunnescens	Gilenstam 2359 (UPS)	–	AY661688	–	AY661688	AY661679	–	–	–	–
	Fig. 7	X519	Stictis confusa	Nordin 3222 (UPS)	–	AY527336	–	AY527336	–	–	–	–	–
	Fig. 7	X520	Stictis mollis	Gilenstam 2458b (UPS)	–	AY527316	–	AY527316	–	–	–	–	–
	Fig. 7	X521	Stictis populorum	Wedin 7301 (UPS)	–	AY527334	–	AY527334	–	–	–	–	–
	Fig. 7	P164	Stictis radiata	Spribille 36698 (GZU)	U.S.A.: Alaska, Glacier Bay National Park, Rush Point	–	KR017254	–	KR017334	–	KR017484	–	KR017562
	Fig. 7; Fig. 8	X104	Stictis radiata	AFTOL 398	U.S.A.: Oregon	DQ782846	U20610	AF356663	AY584727	–	–	AY641079	–
	Fig. 7	X522	Stictis radiata	J. Platt 222 (DNA, OSC, DUKE)	–	–	–	AF356663	AY584727	–	–	AY641079	–
	Fig. 7	X523	Stictis urceolata	Tibell 21500 (UPS)	–	AY661686	–	AY661686	AY661676	–	–	DQ992478	–
	Fig. 10	X363	Thalloidima sedifolium	AFTOL-ID 1283	–	KT232214	KJ766805	KJ766666	KJ766503	–	–	–	–
	Fig. 5; Fig. 6	P173	Thamnolia vermicularis	Resl 1136 (GZU)	Russia: Altai Republic	KR017094	KR017287	–	KR017348	KR017662	KR017461	–	KR017566
	Fig. 5; Fig. 7; Fig. 8	P129	Thelotrema lepadinum	Spribille 38096 (GZU)	U.S.A.: Alaska, Glacier Bay National Park, Icy Straits, Fern Harbor	KR017122	KR017247	KR017184	KR017324	KR017652	KR017451	KR017504	KR017585
	Fig. 7	X121	Thelotrema lepadinum	AFTOL 83	Austria: Styria	HQ650717	–	–	DQ972997	–	DQ973067	DQ973085	–
	Fig. 7	P171	Thrombium epigaeum	Türk 49100 (GZU)	Austria: Carinthia	–	KR017258	–	KR017347	KR017661	–	–	–
	Fig. 5	X399	Toensbergia leucococca	Timdal 12328	Norway	KF360394	–	KF360464	KF360433	–	–	–	–
	Fig. 5	X400	Toensbergia leucococca	Timdal 12232	Norway	KF360393	–	KF360463	KF360432	–	–	–	–
	Fig. 10	X376	Toninia cinereovirens	Haugan & Timdal 7953 (O)	Norway	AF282104	–	AY756365	AY567724	–	–	–	–
	Fig. 8	P147	Trapelia antarctica	Thor 28995 (UPS)	Antarctica: Dronning Maud Land	KR017056	KR017252	–	KR017359	KR017658	KR017458	KR017511	KR017561
	Fig. 8	KS18	Trapelia coarctata	Resl 1149 (GZU)	Austria: Carinthia, Hochrindl	KR017066	–	KP794971	KR017301	–	–	KR017491	KR017611
	Fig. 8	P141	Trapelia coarctata	Resl s.n. (GZU - culture collection)	Austria: Styria (cultured mycobiont)	KR017092	KR017249	–	KR017328	–	KR017463	KR017508	KR017560
	Fig. 8	KS62	Trapelia coarctata	Hafellner 76352 (GZU)	Austria: Carinthia, Beilstein	KR017058	KU844638	KR017173	KR017310	KR017643	KR017438	KU844409	KR017550
	Fig. 8	T1099	Trapelia corticola	Spribille 30032 (GZU)	U.S.A.: Idaho, Shoshone Co., Hobo Cedars	KR017135	KR017267	–	KR017382	KR017686	KR017465	–	KR017576
	Fig. 8	P92	Trapelia corticola	Spribille 36735 (GZU)	U.S.A.: Alaska, Glacier Bay National Park, Bartlett Cove	–	–	KR017199	KR017361	–	–	–	–
	Fig. 8	KS22	Trapelia glebulosa	Resl 1148 (GZU)	Austria: Carinthia, Hochrindl	KR017069	KU844634	KR017159	KR017354	KR017637	KR017436	KR017494	KR017543
	Fig. 5; Fig. 8	KS19	Trapelia glebulosa	Resl 1147 (GZU)	Austria: Styria, Handalm	KR017067	KU844632	KR017166	KR017362	KR017636	KR017474	KR017492	KR017542
	Fig. 8	KS57	Trapelia obtegens	Hafellner 77997 (GZU)	Austria: Carinthia, Saualpe	KR017057	KU844637	KR017172	KR017308	KR017642	–	–	–
	Fig. 8	KS163	Trapelia placodioides	Knight 064381 (OTA)	New Zealand: Knights Bush, Tuapeka West, Otago	KU844758	KU844691	KU844623	KU844568	KU844510	KU844485	–	KU844395
	Fig. 8	KS27	Trapelia placodioides	Lendemer 14480 (GZU)	Canada: Ontario, Bruce Co.	KU844704	–	KU844582	KU844517	–	–	–	KU844342
	Fig. 8	CP1030	Trapeliopsis aeneofusca	Peksa s.n. (hb. Peksa)	Czech Republic: Northern Bohemia, Jizerské Hory Mts.	KR017051	–	–	KR017341	–	KR017417	–	–
	Fig. 8	CP937	Trapeliopsis aeneofusca	P. & B. v. d. Boom 31614 (hb. van den Boom)	Czech Republic: Western Bohemia, SSE of Klatovy	KR017143	–	–	KR017397	–	KR017414	–	–
	Fig. 8	CP1033	Trapeliopsis colensoi	Kantvilas 19/04 (FR)	Australia: Tasmania, Cradle Mtn Lake	KR017052	–	–	KR017346	–	KR017418	KR017540	–
	Fig. 8	CP940	Trapeliopsis colensoi	Kantvilas 5/03 (FR)	Australia: Tasmania, Travellers Rest Lake	KR017144	–	–	KR017398	KR017695	KR017415	–	KR017594
	Fig. 8	CP942	Trapeliopsis flexuosa	Palice 6744 & Voříšková (hb. Palice; PRA)	Czech Republic: North Bohemia	KR017145	–	–	–	KR017696	KR017416	–	KR017595
	Fig. 8	P218	Trapeliopsis flexuosa	Björk 14178 (hb. Björk)	U.S.A: Idaho, Q'emiln Park	KR017091	–	KR017195	KR017352	–	–	–	–
	Fig. 8	CP945	Trapeliopsis gelatinosa	B. Buryová 6966 (hb. Palice; PRA)	U.K.: Scotland, Perth & Kinross, c. 8 km NNE of Pitlochry town	KR017147	–	–	KR017400	–	KR017419	–	–
	Fig. 8	KS70	Trapeliopsis gelatinosa	Obermayer 11996 (UPS)	Austria: Styria, Gurktaler Alpen	KR017078	–	–	KR017314	KR017645	KR017476	–	KR017608
	Fig. 8	CP946	Trapeliopsis glaucolepidea	Halda & Palice 8065 (hb. Palice; PRA)	Ireland: Co. Cork, Bantry area	KR017148	–	–	KR017401	–	KR017420	KR017536	–
	Fig. 8	CP947	Trapeliopsis glaucolepidea	Palice 8500 (hb. Palice; PRA)	Ecuador: prov. Carchi, Volcán Chiles	KR017149	–	–	KR017402	KR017697	KR017421	KR017537	KR017597
	Fig. 8	CP948	Trapeliopsis glaucopholis	McCune 25906 (hb. McCune)	U.S.A: California, Monterey Co.	–	–	KR017233	KR017403	–	KR017422	–	KR017598
	Fig. 8	CP1034	Trapeliopsis granulosa	Kantvilas 99/04 (HO-525230)	Australia: Tasmania, W of Tahune Bridge, Coupe 1E (aggregate retention), in the Warra SST, 43°06' S, 146°41' E	MH636007	–	–	MH627043	–	–	–	–
	Fig. 8	CP949	Trapeliopsis granulosa	B. Buryová 6961 (hb. Palice; PRA)	U.K.: Scotland, Perth & Kinross, c. 5 km N of Pitlochry town	KR017150	–	–	KR017404	–	KR017423	–	KR017599
	Fig. 8	KS32	Trapeliopsis granulosa	Resl 1150 (GZU)	Austria: Carinthia, Hochrindl	KR017077	–	KR017164	KR017304	–	–	–	KR017607
	Fig. 8	KS33	Trapeliopsis granulosa	Lendemer 19688 (GZU)	U.S.A.: California, Tuolomne Co., Yosemite National Park	KR017082	–	KP794972	KR017305	KR017639	–	–	KR017546
	Fig. 8	KS36	Trapeliopsis granulosa	Obermayer 12017 (GZU)	Austria: Styria, Seetaler Alpen	KR017084	–	KR017168	KR017306	–	–	–	–
	Fig. 8	KS65	Trapeliopsis granulosa	Hafellner 76576 (GZU)	Austria: Styria, Mürzsteger Alpen	KR017059	–	KR017174	KR017312	–	–	–	–
	Fig. 8	KS66	Trapeliopsis granulosa	Hermansson 18531 (UPS)	Russia: Komi, Ust-Tsilemsky	KR017060	–	KR017175	KR017313	KR017644	KR017434	–	–
	Fig. 8	KS76	Trapeliopsis granulosa	Resl 1153 (GZU)	U.S.A.: Montana, Gallatin Co., Hyalite Canyon	KR017079	–	–	KR017315	xxx	–	–	KR017591
	Fig. 8	CP950	Trapeliopsis haumanii	Palice 8517 (hb. Palice; PRA)	Ecuador: prov. Carchi, Volcán Chiles	KR017151	–	–	KR017405	–	KR017424	KR017538	–
	Fig. 8	CP951	Trapeliopsis percrenata	Palice 8066 & Peksa (hb. Palice; PRA)	Czech Republic: Eastern Bohemia, Ždárské vrchy Mts.	KR017152	–	–	KR017406	KR017698	KR017425	–	KR017600
	Fig. 8	CP952	Trapeliopsis percrenata	P. & B. v. d. Boom 31546 (hb. van den Boom)	Belgium	KR017153	–	–	KR017407	KR017699	KR017426	–	KR017601
	Fig. 8	X145	Trapeliopsis percrenata	Vězda (Vězda Exs. 378) (hb. Lumbsch)	Czech Republic: Palice	–	–	AF279302	AY212876	–	EF158853	–	–
	Fig. 8	KS38	Trapeliopsis pseudogranulosa	Spribille 32119 (GZU)	Slovakia: Žilinský kraj, Vyšna Boca	KR017071	–	KR017169	KR017307	–	KR017428	–	–
	Fig. 8	KS34	Trapeliopsis sp. Hansen s.n.	Hansen s.n., Lich. Groen. Exs. 1164 (GZU)	Denmark: Greenland, Jakobshavn	KR017083	–	KR017165	KR017363	KR017640	KR017433	–	KR017547
	Fig. 5; Fig. 8	P104	Trapeliopsis sp. Resl 1151	Resl 1151 (GZU)	Russia: Kemerovo Oblast, Sheregesh	KR017117	KR017240	KR017178	KR017318	KR017648	KR017479	KR017497	KR017553
	Fig. 8	CP954	Trapeliopsis steppica	McCune 25909 (hb. McCune)	U.S.A.: California, Monterey Co.	KR017154	–	KR017234	KR017408	–	KR017427	–	–
	Fig. 8	T1323	Trapeliopsis steppica	Spribille s.n., 2014 (GZU)	U.S.A.: Montana, Sanders Co., Clark Fork River opposite of Paradise	–	–	KR017238	KR017386	–	–	–	–
	Fig. 8	CP955	Trapeliopsis viridescens	Palice 5966 (hb. Palice; PRA)	Czech Republic: Southern Bohemia, Šumava Mts.	KR017155	–	–	KR017409	–	–	–	KR017593
	Fig. 8	CP959	Trapeliopsis viridescens	Tønsberg 30823 (BG)	U.S.A.: Tennessee, Sevier Co.	–	–	–	KR017411	KR017701	–	KR017539	KR017583
	Fig. 8	CP956	Trapeliopsis wallrothii	P. & B. v. d. Boom 21034 (hb. van den Boom)	Portugal: Alentejo, Mértola	KR017156	–	KR017235	KR017410	KR017700	–	–	KR017584
	Fig. 5	X410	Umbilicaria hyperborea	Wiklund 25	Norway	–	–	AY853399.1	AY853349.1	JX000189.1	DQ915600	–	–
	Fig. 5	X414	Umbilicaria mammulata	AFTOL-ID 645	–	DQ782851	–	DQ782912	DQ912305	–	DQ782831	DQ782873	DQ782903
	Fig. 5	T609	Usnea intermedia	Obermayer 11839 (GZU)	Austria: Styria, Gurktaler Alpen	JN009731	–	–	–	–	KR017468	KR017527	JN009702
	Fig. 5; Fig. 6	X401	Varicellaria culbersonii	Lücking 15424 (F)	Costa Rica	–	–	JX101871.1	JX101873.1	JX101874.1	JX101875.1	–	–
	Fig. 5; Fig. 6	X402	Varicellaria velata	Archer (ESS 21500)	–	–	–	AY300855	AY300906	–	DQ870982	–	–
	Fig. 5; Fig. 6	X403	Varicellaria velata	Lumbsch 19913c (MIN)	–	–	–	–	GU980981	GU981005	–	–	–
	Fig. 21	N/A	Verrucula inconnexaria	C. Roux 22721 (MARSSJ)	–	EU006538	FJ225718	–	–	–	–	–	–
	Fig. 9	X441	Xanthopsoroma contextum	Passo 188 (BCRU 4897)	Argentina	EU885313	–	–	EU885335	–	–	–	–	*originally published as Psoroma pholidotoides
	Fig. 9	X442	Xanthopsoroma soccatum	Passo 87 (BCRU 4907)	Argentina	EU885315	–	–	EU885337	–	–	–	–
	Fig. 8	T1147	Xylographa constricta	Buck 58580 (NY)	Chile: Antártica Chilena	KJ462278	KR017294	KJ462353	KJ462409	–	KR017473	–	KR017589
	Fig. 8	T820	Xylographa erratica	Spribille 32039 (GZU)	Russia: Khabarovskiy Krai	KJ462286	KR017300	KJ462357	KJ462415	KR017707	–	–	KR017622
	Fig. 5; Fig. 8	T162	Xylographa lagoi	Spribille 30267 (GZU)	Spain: Asturias, Muniellos Nature Reserve	-	KR017278	KJ462363	KJ462419	KR017693	KR017431	KR017526	KR017631
	Fig. 8	T1133	Xylographa pallens	Spribille s.n., 2012 (GZU)	Canada: British Columbia	KJ462299	KR017269	KJ462369	KJ462426	–	KR017432	KR017521	KR017618
	Fig. 8	T1117	Xylographa soralifera	Spribille s.n., 2012 (GZU)	U.S.A.: Montana	KJ462319	KR017292	KJ462383	KJ462443	KR017703	KR017480	KR017529	KR017624
	Fig. 8	T1050	Xylographa trunciseda	Tonsberg 40446 (BG)	Norway: Troms	KJ462330	KR017262	KJ462389	KJ462455	KR017679	KR017430	KR017515	KR017586
	Fig. 8	T1152	Xylographa vitiligo	Resl 1146 (GZU)	Austria: Carinthia	KJ462334	KR017296	KJ462391	KJ462458	KR017704	KR017490	–	KR017541
