# Supplementary material for: Lichens and associated fungi from Glacier Bay National Park, Alaska
Source: Lichenologist (Lond). 2020 May 11;52(2):61–181. doi: 10.1017/S0024282920000079 (PMC7398404; doi:10.1017/S0024282920000079)
Supplement: Supplementary file 1 [file S0024282920000079sup001.zip › S0024282920000079sup001/Suppl_Table_4_Data_Sheets_for_Venns_01.xlsx]

## Sheet: A - Sector_comparison
				Occurrence in sectors
Lichenicolous (LF) or saprobic (SF)	Known unknown (KU) or new	New to Alaska (NAK) or North America (NNA)	NAME	DUN	EX	GUS	EA	GB	WA
LF			Abrothallus parmeliarum	1	1	1		1
LF			Abrothallus prodiens			1
LF			Abrothallus welwitschii					1
			Absconditella rosea			1
		NAK	Absconditella sphagnorum	1
			Acarospora badiofusca		1
			Acarospora cervina		1
			Acarospora fuscata		1
			Acarospora glaucocarpa var. Glaucocarpa						1
			Acarospora glaucocarpa var. Sarcogynoides		1
			Acarospora sinopica			1	1		1
		NAK	Adelolecia kolaensis	1	1
			Adelolecia pilati		1
			Agonimia gelatinosa						1
			Agonimia tristicula					1
SF			Agyrium rufum		1
			Alectoria ochroleuca		1
			Alectoria sarmentosa	1	1	1		1
			Allocalicium adaequatum			1
			Amygdalaria consentiens		1		1		1
			Amygdalaria continua	1
			Amygdalaria pelobotryon		1		1
	KU		Amygdalaria sp. AMF10121		1				1
			Amygdalaria subdissentiens	1	1
		NAK	Anisomeridium polypori					1
			Arctomia delicatula		1	1	1		1
		NAK	Arthonia aff didyma			1
			Arthonia aff radiata	1
			Arthonia arthonioides	1	1	1
LF			Arthonia biatoricola			1		1
LF		NAK	Arthonia digitatae	1					1
			Arthonia ilicina	1	1
LF		NNA	Arthonia lepidophila		1
			Arthonia leucopellaea		1
		NNA	Arthonia ligniaria			1
			Arthonia ligniariella		1
			Arthonia muscigena	1		1
LF		NAK	Arthonia peltigerea		1
			Arthonia phaeobaea	1		1		1
LF	KU		Arthonia sp. S38095	1
	KU		Arthonia sp. S38167	1
	KU		Arthonia sp. S38303		1
LF			Arthonia stereocaulina	1			1
LF		NNA	Arthonia thelotrematis	1
			Arthonia vinosa			1		1
LF			Arthophacopsis parmeliarum	1					1
SF			Arthopyrenia analepta	1			1	1	1
SF		NAK	Arthopyrenia plumbaria	1
SF	KU		Arthopyrenia sp. S38039			1
SF	KU		Arthopyrenia sp. S39514	1					1
		NAK	Arthothelium macounii	1
		NAK	Arthothelium norvegicum					1
			Arthrorhaphis alpina	1
LF		NNA	Arthrorhaphis muddii	1
		NAK	Aspicilia aff indissimilis		1				1
		NAK	Aspicilia aff olivaceobrunnea		1
		NAK	Aspicilia cf fumosa						1
			Aspicilia subradians		1
		NNA	Atla recondita		1
	NEW		Atrophysma cyanomelos		1
LF			Bachmanniomyces punctum						1
LF			Bachmanniomyces uncialicola		1
			Bacidia bagliettoana				1	1	1
			Bacidia rosellizans			1
	KU		Bacidia sp. S36806			1
		NNA	Bacidina brandii				1	1
	NEW		Bacidina circumpulla						1
		NAK	Bacidina egenula	1
		NNA	Bacidina saxenii	1		1
	KU		Bacidina sp. A			1
		NNA	Bacidina sulphurella			1
			Bactrospora cascadensis		1
			Baeomyces rufus				1	1	1
			Bellemerea cinereorufescens		1
	KU		Bellemerea sp. AMF9943				1		1
			Bellemerea subsorediza				1		1
		NAK	Belonia incarnata		1
			Belonia russula		1
			Biatora aegrefaciens	1
			Biatora aff chrysantha				1		1
			Biatora alaskana	1	1	1
			Biatora albohyalina		1
			Biatora alnetorum				1
		NAK	Biatora aureolepra			1
			Biatora beckhausii						1
			Biatora cuprea		1
			Biatora efflorescens	1			1	1
			Biatora flavopunctata		1				1
			Biatora hypophaea	1	1	1	1	1
			Biatora kodiakensis			1		1	1
			Biatora ligni-mollis			1
	NEW		Biatora marmorea					1
			Biatora meiocarpa			1	1		1
			Biatora meiocarpa var tacomensis		1	1
			Biatora oligocarpa			1			1
			Biatora rufidula					1
			Biatora sphaeroidiza	1		1		1
			Biatora subduplex	1	1	1	1	1	1
			Biatora toensbergii	1		1		1
			Biatora vacciniicola	1	1	1	1	1	1
			Biatora vernalis		1				1
LF			Biatoropsis usnearum	1
			Bilimbia microcarpa			1
	KU		Bilimbia sp. S38926	1				1
			Blennothallia fecunda						1
		NAK	Brianaria bauschiana			1		1
			Brianaria sylvicola			1
			Brigantiaea fuscolutea		1
		NAK	Brigantiaea praetermissa	1
			Bryobilimbia hypnorum	1	1	1			1
			Bryocaulon divergens		1
			Bryocaulon pseudosatoanum		1
		NNA	Bryodina rhypariza		1
			Bryonora curvescens		1
			Bryoria americana		1	1		1
			Bryoria bicolor	1		1		1
			Bryoria carlottae	1	1	1
			Bryoria friabilis			1		1
			Bryoria fuscescens		1
			Bryoria glabra					1
			Bryoria inactiva			1
			Bryoria lanestris		1	1
			Bryoria nitidula		1
			Bryoria pikei	1		1		1
			Bryoria pseudofuscescens					1
		NAK	Buellia cf sequax		1
			Buellia coniops	1		1		1	1
			Buellia erubescens					1
			Buellia griseovirens	1		1
		NAK	Buellia triseptata	1		1
			Calicium abietinum		1	1
			Calicium glaucellum		1	1
			Calicium lenticulare	1	1
			Calicium parvum		1
			Calicium viride	1	1	1
			Caloplaca allochroa		1
			Caloplaca ammiospila		1				1
			Caloplaca atrosanguinea			1	1	1	1
			Caloplaca borealis					1	1
			Caloplaca caesiorufella	1		1	1	1
			Caloplaca exsecuta	1	1
			Caloplaca flavocitrina	1
			Caloplaca fuscorufa		1
			Caloplaca holocarpa		1
		NAK	Caloplaca kamczatica	1
			Caloplaca litoricola	1
			Caloplaca nivalis	1
			Caloplaca persimilis	1
			Caloplaca sinapisperma					1	1
			Caloplaca sorocarpa					1	1
			Caloplaca stillicidiorum						1
			Caloplaca tetraspora						1
			Caloplaca tiroliensis		1
			Caloplaca tornoensis		1
			Calvitimela aglaea		1
			Calvitimela perlata	1
			Candelariella arctica	1
			Candelariella efflorescens			1	1	1
			Candelariella vitellina		1				1
LF			Capronia peltigerae				1
LF		NAK	Carbonea aggregantula						1
			Carbonea vorticosa	1	1
	NEW		Carneothele sphagnicola		1
			Catapyrenium cinereum	1	1
			Catapyrenium daedaleum				1		1
			Catillaria chalybeia	1
LF			Catillaria stereocaulorum				1
			Catinaria atropurpurea			1		1
			Catolechia wahlenbergii	1
			Cavernularia hultenii	1	1	1	1	1	1
			Cavernularia lophyrea	1		1		1
	KU		Cavernularia sp. S38816		1
LF			Cecidonia xenophana	1	1
LF			Cercidospora cephalodiorum		1
LF			Cercidospora epipolytropa		1				1
			Cetraria aculeata	1	1
			Cetraria ericetorum subsp reticulatum	1	1
			Cetraria islandica subsp crispiformis		1
			Cetraria islandica subsp orientalis		1
			Cetraria laevigata		1
			Cetraria nigricans		1
			Cetrelia cetrarioides				1	1
			Chaenotheca brunneola		1	1
			Chaenotheca chrysocephala	1		1
		NAK	Chaenotheca ferruginea	1	1	1
			Chaenotheca furfuracea		1	1
			Chaenotheca gracillima		1
	KU		Chaenotheca sp. S38742		1
			Chaenotheca trichialis		1
			Chaenotheca xyloxena			1
SF		NAK	Chaenothecopsis aeruginosa (incl. "aff aeruginosa")	1	1
SF			Chaenothecopsis aff savonica		1
LF			Chaenothecopsis arthoniae	1	1	1
LF			Chaenothecopsis consociata		1
LF		NAK	Chaenothecopsis lecanactidis		1
SF			Chaenothecopsis nana (incl. "aff. nana")		1
SF			Chaenothecopsis pusiola			1
SF	KU		Chaenothecopsis sp. 7 "viridis"		1
SF	KU		Chaenothecopsis sp. S37846		1
SF			Chaenothecopsis tasmanica	1	1
SF		NAK	Chaenothecopsis viridireagens		1
			Cheiromycina petri					1
	NEW		Cirrenalia lichenicola			1
			Cladonia amaurocraea		1
			Cladonia arbuscula subsp beringiana	1	1	1
			Cladonia asahinae						1
			Cladonia bellidiflora	1	1
			Cladonia borealis			1	1
			Cladonia cariosa			1	1	1	1
			Cladonia carneola	1	1	1			1
			Cladonia cenotea			1
			Cladonia chlorophaea	1	1		1		1
			Cladonia coccifera				1		1
		NAK	Cladonia concinna			1			1
			Cladonia coniocraea	1	1	1		1
			Cladonia conista			1
			Cladonia cornuta			1	1		1
			Cladonia crispata var cetrariiformis	1	1	1
			Cladonia crispata var crispata		1
			Cladonia ecmocyna					1
			Cladonia farinacea	1
			Cladonia fimbriata		1	1	1	1	1
			Cladonia furcata			1
			Cladonia gracilis subsp elongata	1	1	1
			Cladonia gracilis subsp turbinata			1
			Cladonia gracilis subsp vulnerata	1
			Cladonia kanewskii	1
			Cladonia maxima	1	1
			Cladonia mitis		1	1
			Cladonia norvegica			1
			Cladonia ochrochlora			1	1	1	1
			Cladonia phyllophora		1	1
			Cladonia pocillum						1
			Cladonia portentosa subsp pacifica	1
			Cladonia pseudalcicornis						1
			Cladonia pseudevansii	1
			Cladonia pyxidata	1	1	1	1	1	1
			Cladonia rangiferina	1	1	1
			Cladonia rei			1	1	1	1
			Cladonia scabriuscula	1	1	1
			Cladonia squamosa	1	1	1		1
			Cladonia stellaris		1
			Cladonia straminea		1
			Cladonia stricta		1	1
			Cladonia stygia		1
			Cladonia subfurcata	1	1	1
			Cladonia subulata			1			1
			Cladonia sulphurina						1
			Cladonia symphycarpa		1	1			1
			Cladonia trassii			1
			Cladonia turgida	1
			Cladonia umbricola		1	1		1
			Cladonia uncialis	1	1	1
			Cladonia verruculosa			1	1		1
			Cladonia wainioi	1	1
			Clauzadea monticola		1			1	1
			Cliostomum griffithii	1	1	1		1
			Cliostomum leprosum	1	1	1
	KU		Cliostomum sp. S36738			1
	KU		Cliostomum sp. TT41758	1	1
LF		NNA	Clypeococcum placopsiiphilus	1
			Coccotrema hahriae			1
			Coccotrema pocillarium	1	1	1		1
			Coenogonium pineti			1
			Collema furfuraceum			1
			Collema glebulentum		1			1
			Collemopsidium sublittoralis					1
LF		NAK	Cornutispora lichenicola			1
LF			Corticifraga fuckelii					1	1
LF	NEW		Corticifraga nephromae				1
LF			Corticifraga scrobiculatae				1
		NAK	Cryptothele neglecta						1
			Cystocoleus ebeneus			1
			Dendriscosticta wrightii			1	1	1
			Dibaeis baeomyces	1
LF		NAK	Didymellopsis pulposi						1
			Enchylium tenax					1
LF			Endococcus propinquus		1
LF			Endococcus rugulosus		1
			Ephebe lanata	1
LF			Epicladonia sandstedei						1
LF		NAK	Epicladonia stenospora		1
			Epigloea medioincrassata		1
LF		NNA	Epigloea urosperma			1
			Epilichen scabrosus				1
			Erinacellus dendroides			1
			Euopsis granatina	1	1				1
			Euopsis pulvinata		1
			Farnoldia jurana						1
		NAK	Fellhanera bouteillei			1
		NAK	Fellhaneropsis vezdae			1
			Fissurina insidiosa	1	1
			Flavocetraria cucullata		1
			Flavocetraria nivalis		1
			Frutidella caesioatra	1
			Frutidella furfuracea		1	1
			Fuscidea intercincta	1	1
	NEW		Fuscidea muskeg	1		1
			Fuscidea thomsonii	1
			Fuscopannaria ahlneri			1
			Fuscopannaria confusa			1
			Fuscopannaria convexa			1	1	1	1
	NEW		Fuscopannaria dillmaniae			1	1	1
			Fuscopannaria incisa			1	1
			Fuscopannaria leucostictoides				1	1	1
			Fuscopannaria pacifica		1	1	1
			Fuscopannaria praetermissa		1	1		1
			Fuscopannaria ramulina			1	1	1	1
			Fuscopannaria sorediata			1		1
	KU		Fuscopannaria sp. TT41714b			1
LF			Geltingia associata	1
			Gowardia nigricans		1
			Graphis scripta	1	1	1
			Gyalecta jenensis		1			1
			Gyalectaria diluta	1	1	1
			Gyalidea aff lecideopsis eucarpa		1
		NAK	Gyalidea fritzei		1
		NNA	Gyalidea subscutellaris				1
			Gyalideopsis epicorticis		1	1		1
			Gyalideopsis helvetica					1
			Gyalideopsis muscicola	1		1		1
			Gyalideopsis piceicola		1	1		1
	KU		Gyalideopsis sp. S39617			1
	KU		Gypsoplaca sp. S38752		1
	NEW		Halecania athallina		1
	KU		Halecania sp. S38343		1
			Halecania viridescens	1		1		1
			Helocarpon crassipes				1
		NAK	Henrica theleodes						1
			Herteliana alaskensis	1
LF			Heterocephalacria bachmannii		1
LF			Heterocephalacria physciacearum						1
			Heterodermia galactophylla			1		1
	NEW		Hydropunctaria alaskana	1
			Hydropunctaria maura	1		1
			Hypogymnia apinnata	1		1	1	1	1
			Hypogymnia duplicata	1	1	1
			Hypogymnia enteromorpha	1	1	1		1
			Hypogymnia inactiva		1	1
			Hypogymnia occidentalis		1
			Hypogymnia oceanica			1
			Hypogymnia physodes			1	1	1	1
	KU		Hypogymnia sp. S36014					1
	KU		Hypogymnia sp. S36481		1	1
			Hypogymnia tubulosa		1	1		1	1
			Hypogymnia vittata	1	1	1	1	1
			Hypotrachyna sinuosa			1	1	1	1
			Icmadophila ericetorum			1
			Imshaugia aleurites		1
			Ionaspis lacustris	1	1
			Ionaspis odora		1		1	1	1
			Ionaspis ventosa		1		1		1
			Jamesiella anastomosans			1
			Japewia subaurifera	1	1	1		1
			Japewia tornoensis		1	1		1
			Kaernefeltia californica			1
			Kaernefeltia merrillii			1
	NEW		Lambiella aliphatica		1
			Lambiella caeca	1		1
LF		NNA	Lasiospheriopsis lecanorae						1
			Lathagrium fuscovirens					1
			Lecanactis megaspora	1	1	1
		NAK	Lecania cuprea					1
	NEW		Lecania hydrophobica	1
			Lecania subfuscula				1
			Lecanora alaskensis	1
			Lecanora boligera		1
			Lecanora caesiosora		1
			Lecanora cinereofusca	1
			Lecanora confusa	1
		NAK	Lecanora ecorticata	1
			Lecanora expallens		1
			Lecanora farinaria	1		1		1
			Lecanora frustulosa		1
			Lecanora intricata		1
			Lecanora leptacina	1
			Lecanora orae-frigidae						1
			Lecanora paddensis						1
			Lecanora phaeostigma		1
			Lecanora poliophaea			1		1
			Lecanora polytropa		1		1		1
			Lecanora pulicaris	1			1	1
	KU		Lecanora sp. AMF10122		1
	KU		Lecanora sp. AMF10126	1	1
	KU		Lecanora sp. S36321					1
	KU		Lecanora sp. S38412		1
	KU		Lecanora sp. S38599						1
	KU		Lecanora sp. TT41777	1
		NAK	Lecanora stanislai			1			1
			Lecanora swartzii		1
			Lecanora symmicta	1		1	1		1
	NEW		Lecanora viridipruinosa		1
			Lecidea albofuscescens	1		1		1
			Lecidea berengeriana		1
			Lecidea ecrustacea		1
			Lecidea erythrophaea	1		1
		NAK	Lecidea globulispora			1
	NEW		Lecidea griseomarginata						1
			Lecidea haerjedalica		1				1
			Lecidea lactea		1				1
			Lecidea lapicida		1				1
			Lecidea malmeana			1
			Lecidea paupercula	1	1				1
		NAK	Lecidea phaeops		1
			Lecidea praenubila		1
			Lecidea roseotincta	1	1	1	1	1	1
			Lecidea silacea				1
			Lecidea sphaerella			1		1
	NEW		Lecidea streveleri			1
			Lecidea swartzioidea		1
			Lecidella carpathica	1	1			1	1
			Lecidella elaeochroma					1	1
			Lecidella patavina		1
			Lecidella stigmatea	1	1
			Lecidella wulfenii		1
			Lecidoma demissum	1
		NAK	Lempholemma intricatum		1		1	1
		NAK	Lempholemma isidioides					1
		NNA	Lempholemma minutulum						1
			Lempholemma polyanthes					1
			Lempholemma radiatum				1		1
	KU		Lempholemma sp. S39326		1
			Lepra dactylina		1
			Lepra ophthalmiza						1
			Lepra subvelata	1	1	1	1
			Lepraria diffusa	1	1	1		1
			Lepraria eburnea	1	1				1
			Lepraria finkii	1
			Lepraria jackii			1
			Lepraria neglecta	1	1				1
			Lepraria nivalis	1
		NAK	Lepraria pacifica			1
			Lepraria rigidula	1			1	1	1
	KU		Lepraria sp. S39564	1
			Lepraria torii	1	1	1		1
			Lepraria vouauxii		1			1	1
			Leptogidium dendriscum		1	1	1	1	1
			Leptogium saturninum		1	1	1		1
LF		NAK	Lichenochora lepidiotae				1
			Lichenomphalia umbellifera		1	1
LF			Lichenopuccinia poeltii	1		1
LF			Lichenostigma alpinum		1	1
			Lichinodium sirosiphoideum			1
			Lithographa tesserata	1
LF			Llimoniella pertusariae					1
			Lobaria anomala	1		1	1	1	1
			Lobaria hallii				1	1	1
			Lobaria kurokawae		1
			Lobaria linita		1	1		1
			Lobaria oregana	1		1
			Lobaria pulmonaria		1	1	1	1	1
			Lobaria retigera			1
			Lobaria silvae-veteris			1
			Lobaria tenuior	1	1			1
			Lobarina scrobiculata			1		1	1
			Lopadium disciforme	1	1	1		1
			Lopadium pezizoideum	1	1
			Loxospora elatina	1	1	1		1
			Loxosporopsis corallifera	1	1	1		1
			Massalongia carnosa				1		1
			Mastodia tesselata			1			1
			Megalaria brodoana	1	1	1
		NAK	Megalaria pulverea			1	1
	KU		Megalaria sp. AMF10005						1
			Melanelia commixta					1
			Melanelia hepatizon	1	1
			Melanohalea exasperatula	1				1
			Melanohalea multispora				1		1
			Melanohalea olivacea
LF			Merismatium decolorans			1
			Micarea botryoides	1	1	1
			Micarea cinerea	1		1	1	1
		NNA	Micarea czarnotae		1
		NNA	Micarea farinosa	1		1
			Micarea inopinula	1	1	1		1
			Micarea melaena		1
		NNA	Micarea melaeniza			1
			Micarea micrococca		1	1
			Micarea misella			1	1
		NAK	Micarea myriocarpa	1	1
		NAK	Micarea nigella			1
			Micarea paratropa	1
			Micarea peliocarpa	1	1	1	1	1	1
			Micarea prasina		1	1
	KU		Micarea sp. AMF10313		1
	KU		Micarea sp. AMF10320		1				1
	KU		Micarea sp. S38509						1
			Micarea synotheoides	1
			Micarea ternaria				1
			Micarea turfosa	1
			Micarea xanthonica	1		1
			Microcalicium disseminatum		1
LF		NNA	Milospium graphoideum					1
			Miriquidica atrofulva				1
		NAK	Miriquidica complanata						1
	NEW		Miriquidica gyrizans	1
LF		NAK	Muellerella atricola		1
LF			Muellerella erratica		1
LF			Muellerella hospitans	1
LF			Muellerella lichenicola			1
LF			Muellerella pygmaea		1
LF			Muellerella ventosicola		1
		NAK	Multiclavula corynoides				1	1
			Multiclavula mucida			1
			Mycobilimbia epixanthoides			1	1		1
			Mycobilimbia tetramera			1	1		1
			Mycoblastus affinis	1	1	1		1
			Mycoblastus caesius	1	1	1		1
			Mycoblastus sanguinarioides		1	1
			Mycoblastus sanguinarius	1	1	1	1	1
			Mycocalicium sp. S39331		1
SF			Mycocalicium subtile			1
		NAK	Mycoporum antecellens	1	1	1
			Myochroidea leprosula		1
	KU		Myochroidea sp. S39317				1
			Myriolecis aff. Contractula	1				1	1
			Myriolecis persimilis					1	1
		NAK	Myriolecis schofieldii				1
			Myriolecis straminea	1
			Myriolecis torrida					1
		NNA	Myriospora dilatata				1		1
		NNA	Myriospora myochroa	1
		NNA	Myriospora tangerina	1				1
LF			Nectriopsis lecanodes	1		1
			Nephroma arcticum		1
			Nephroma bellum	1		1		1	1
			Nephroma helveticum subsp sipeanum	1	1	1	1	1
			Nephroma isidiosum			1	1	1	1
			Nephroma parile		1	1	1	1	1
			Nephroma resupinatum			1	1	1	1
LF			Nesolechia fusca					1
LF			Nesolechia oxyspora	1		1
LF		NAK	Niesslia cladoniicola		1
LF	NEW		Niesslia peltigerae		1
			Normandina acroglypta	1		1		1
			Normandina pulchella	1	1	1	1	1
			Ochrolechia androgyna	1	1	1		1
			Ochrolechia brodoi		1
	NEW		Ochrolechia cooperi	1	1
			Ochrolechia frigida		1
			Ochrolechia juvenalis	1	1	1
			Ochrolechia laevigata					1
		NAK	Ochrolechia montana	1	1	1
			Ochrolechia oregonensis		1	1	1	1
	KU		Ochrolechia S38011	1	1	1	1	1	1
	KU		Ochrolechia sp. S38864		1
	KU		Ochrolechia sp. S38970	1
			Ochrolechia subplicans subsp hultenii	1	1
			Ochrolechia szatalaensis			1	1		1
			Opegrapha fumosa	1		1
LF			Opegrapha geographicola		1
			Opegrapha herbarum	1
LF			Opegrapha sphaerophoricola	1	1	1			1
LF			Opegrapha thelotrematis	1
			Ophioparma lapponica		1
		NAK	Oxneriaria aff permutata						1
		NAK	Oxneriaria mashiginensis				1
			Pachyphiale fagicola					1	1
	KU		Palicella sp. TT41595						1
			Parmelia hygrophila	1		1	1	1	1
			Parmelia omphalodes		1
			Parmelia pseudosulcata		1
			Parmelia saxatilis	1	1	1	1		1
			Parmelia squarrosa	1		1	1	1
			Parmelia sulcata	1	1	1		1	1
			Parmeliella parvula		1	1
	KU		Parmeliella sp. S24412		1
			Parmeliella triptophylla	1		1	1
			Parmeliopsis ambigua		1
			Parmeliopsis hyperopta	1	1
			Peltigera britannica	1	1	1
			Peltigera castanea				1	1
			Peltigera chionophila		1
			Peltigera collina	1	1	1	1	1	1
			Peltigera didactyla		1				1
			Peltigera kristinssonii	1	1
			Peltigera lepidophora				1	1	1
			Peltigera leucophlebia	1	1	1
			Peltigera malacea		1				1
			Peltigera membranacea	1	1	1	1	1
			Peltigera neckeri				1
			Peltigera neopolydactyla			1
			Peltigera occidentalis	1	1
			Peltigera pacifica	1	1
			Peltigera polydactylon	1	1	1		1	1
			Peltigera ponojensis	1	1	1	1	1	1
			Peltigera praetextata				1	1	1
			Peltigera rufescens				1		1
			Peltigera scabrosa	1	1
			Peltigera venosa			1
			Pertusaria alpina					1
			Pertusaria borealis	1	1	1	1	1	1
			Pertusaria bryontha		1
			Pertusaria carneopallida			1	1	1	1
			Pertusaria coriacea		1
			Pertusaria flavocorallina	1		1	1		1
			Pertusaria glaucomela	1		1	1	1
			Pertusaria mccroryae	1	1
			Pertusaria oculata	1	1
			Pertusaria sommerfeltii			1	1	1	1
	KU		Pertusaria sp. S26420						1
	KU		Pertusaria sp. S38786		1
	KU		Pertusaria sp. S39274				1
	KU		Pertusaria sp. TT41520			1
			Pertusaria subambigens	1	1	1	1	1
			Pertusaria subobducens		1
			Pertusaria suboculata	1	1
SF			Phaeocalicium compressulum	1		1
SF			Phaeocalicium interruptum			1	1		1
SF			Phaeocalicium populneum						1
			Phaeophyscia ciliata						1
			Phaeophyscia decolor		1
			Phaeophyscia orbicularis					1	1
LF			Phaeospora parasitica			1
			Phlyctis argena			1	1	1
LF		NAK	Phoma physciicola						1
			Phylliscum demangeonii		1
			Physcia adscendens					1
			Physcia alnophila				1		1
			Physcia caesia	1	1	1		1	1
			Physcia dubia				1	1	1
			Physcia phaea						1
			Physcia tenella	1				1
			Physconia americana					1
			Pilophorus acicularis	1		1
			Pilophorus clavatus	1
			Pilophorus dovrensis		1		1		1
			Pilophorus nigricaule	1
			Placopsis cribellans		1	1	1		1
			Placopsis fusciduloides		1		1		1
			Placopsis gelida				1
	KU		Placopsis sp. AMF9765				1
	KU		Placopsis sp. S39599	1	1	1	1
			Placynthiella dasaea		1	1
			Placynthiella icmalea		1	1
			Placynthiella uliginosa			1
			Placynthium aff tantaleum					1
			Placynthium asperellum		1			1	1
			Placynthium flabellosum	1
	NEW		Placynthium glaciale				1
	KU		Placynthium sp. S38419		1
	KU		Placynthium sp. S38458					1	1
		NAK	Placynthium subradiatum						1
			Platismatia glauca	1	1	1	1		1
			Platismatia herrei	1		1		1
			Platismatia lacunosa	1	1			1
			Platismatia norvegica	1	1	1	1	1	1
	KU		Platismatia sp. S38191	1				1
LF			Plectocarpon lichenum			1		1
LF		NAK	Plectocarpon nashii	1
LF			Plectocarpon nephromeum			1	1	1
		NAK	Polyblastia albida					1
		NNA	Polyblastia efflorescens						1
			Polyblastia exalbida						1
			Polyblastia fulva		1
		NAK	Polycauliona pollinarioides	1		1		1
			Polycauliona polycarpa					1	1
	KU		Polycauliona sp. S39572	1
			Polychidium muscicola		1		1		1
LF		NNA	Polycoccum deformans	1
LF			Polycoccum hymeniicola		1	1		1
LF		NAK	Polycoccum pulvinatum	1				1
LF	KU		Polycoccum sp. PO2287						1
		NAK	Polysporina lapponica						1
		NAK	Polysporina urceolata		1
		NAK	Porina chlorotica		1
			Porina leptalea		1	1
			Porina pacifica	1
			Porpidia carlottiana	1
			Porpidia cf thomsonii	1					1
			Porpidia crustulata				1		1
			Porpidia flavicunda	1	1
		NNA	Porpidia irrigua	1	1		1
			Porpidia macrocarpa aggr.		1
		NAK	Porpidia nigrocruenta		1	1			1
	NEW		Porpidia seakensis			1
		NAK	Porpidia soredizodes				1	1
	KU		Porpidia sp. AMF10440	1
			Porpidia speirea		1
		NNA	Porpidia striata	1
			Porpidia superba		1				1
LF			Pronectria fissuriprodiens			1
		NAK	Protoblastenia incrustans		1				1
			Protoblastenia rupestris		1		1
		NNA	Protoblastenia siebenhaariana						1
			Protomicarea limosa	1
			Protopannaria pezizoides	1	1	1	1	1	1
			Protoparmelia badia	1	1
			Protoparmelia ochrococca		1
			Protoparmeliopsis muralis		1
		NAK	Protothelenella corrosa		1
			Protothelenella sphinctrinoidella		1
			Pseudephebe pubescens	1			1	1	1
			Pseudocyphellaria citrina			1	1	1	1
			Pseudocyphellaria hawaiiensis			1
			Pseudocyphellaria mallota		1
		NAK	Psilolechia clavulifera			1
			Psilolechia lucida	1
			Psora globifera					1
			Psora nipponica		1
			Psora rubiformis		1
			Psoroglaena biatorella						1
			Psoroma hypnorum	1	1	1	1	1	1
			Psoroma tenue var boreale					1
			Ptychographa cf xylographoides			1
	KU		Ptychographa sp. TT41644						1
			Puttea caesia	1
		NAK	Puttea exsequens		1
			Puttea margaritella		1
	KU		Puttea sp. S38314		1
	KU		Pycnora sp. S40795				1
LF			Pyrenidium actinellum		1	1			1
			Pyrenopsis cf. reducta				1
			Pyrenopsis furfurea		1
		NAK	Pyrenopsis phaeococca		1				1
LF			Raciborskiomyces peltigericola		1
			Racodium rupestre			1		1
			Ramalina cf obtusata	1
			Ramalina farinacea	1		1	1	1
			Ramalina roesleri	1		1		1
			Ramalina thrausta					1
			Ramboldia cinnabarina	1
			Ramboldia gowardiana	1		1	1	1
	KU		Ramboldia sp. S38597						1
			Ramboldia subcinnabarina				1
		NAK	Rhizocarpon anaperum		1				1
			Rhizocarpon anseris						1
			Rhizocarpon badioatrum	1					1
			Rhizocarpon caesium		1
			Rhizocarpon cf grande	1
			Rhizocarpon chioneum		1
			Rhizocarpon eupetraeoides		1
			Rhizocarpon geminatum					1	1
			Rhizocarpon geographicum aggr	1	1
	NEW		Rhizocarpon haidense	1
			Rhizocarpon hensseniae	1	1		1
			Rhizocarpon hochstetteri	1					1
			Rhizocarpon inarense		1
			Rhizocarpon infernulum	1					1
			Rhizocarpon intersitum	1	1
			Rhizocarpon jemtlandicum				1
			Rhizocarpon lavatum		1
			Rhizocarpon lecanorinum					1	1
			Rhizocarpon macrosporum				1		1
			Rhizocarpon oederi				1		1
			Rhizocarpon petraeum		1				1
			Rhizocarpon polycarpum	1	1				1
			Rhizocarpon reductum	1		1			1
	KU		Rhizocarpon sp. AMF10115		1
	KU		Rhizocarpon sp. S39392		1
			Rimularia limborina	1	1
			Rinodina cinnamomea		1
			Rinodina conradii						1
			Rinodina disjuncta			1		1
			Rinodina efflorescens					1
			Rinodina gennarii	1
			Rinodina laevigata					1	1
		NAK	Rinodina macrospora	1				1
			Rinodina mniaroea		1				1
			Rinodina mniaroeiza		1
			Rinodina olivaceobrunnea		1
			Rinodina orculata		1
			Rinodina pallidescens				1
			Rinodina roscida						1
			Rinodina sheardii			1
	KU		Rinodina sp. S38838		1
			Rinodina stictica	1		1	1	1
			Rinodina turfacea		1
			Ropalospora viridis	1	1	1		1
LF			Roselliniella cladoniae						1
LF		NNA	Roselliniopsis ventosa	1
			Rostania ceranisca		1				1
			Rostania occultata				1
			Rusavskia elegans					1
			Rusavskia sorediata					1	1
			Sagedia simoensis		1
LF			Sagediopsis campsteriana		1
	NEW		Sagiolechia phaeospora		1
		NAK	Sagiolechia protuberans		1
			Sagiolechia rhexoblephara		1
			Santessoniella arctophila				1	1
		NAK	Sarcogyna clavus						1
SF			Sarea aff difformis		1
SF			Sarea resinae	1	1
			Schaereria cinereorufa	1
			Schaereria fuscocinerea		1
LF			Sclerococcum borealis	1	1	1		1
LF			Sclerococcum deminuta	1					1
LF	NEW		Sclerococcum fissurinae	1	1
LF			Sclerococcum frigida		1
LF		NNA	Sclerococcum gelidarium		1
			Sclerococcum lobariellum			1
LF			Sclerococcum parasitica	1		1
LF			Sclerococcum purpurascens		1
LF			Sclerococcum urceolata		1
			Scoliciosporum chlorococcum	1		1		1	1
		NAK	Scoliciosporum intrusum		1
			Scutula effusa (Bacidia auerswaldii)		1	1
LF			Scutula epiblastemica			1
			Scytinium callopismum					1	1
			Scytinium cellulosum			1
			Scytinium gelatinosum		1
			Scytinium imbricatum						1
			Scytinium intermedium		1
			Scytinium lichenoides			1	1	1	1
			Scytinium schraderi						1
			Scytinium subtile				1
			Scytinium tenuissimum			1
			Siphula ceratites	1
LF		NAK	Skyttea caesii			1
			Solorina bispora						1
			Solorina crocea		1	1		1	1
			Solorina octospora		1
			Solorina spongiosa			1
LF			Sphaerellothecium areanosum		1	1
LF		NAK	Sphaerellothecium contextum	1	1
			Sphaerophorus globosus	1	1
			Sphaerophorus tuckermannii	1	1	1		1
			Sphaerophorus venerabilis	1	1	1		1
			Spilonema americanum		1	1	1		1
	NEW		Spilonema maritimum	1
			Sporodictyon schaererianum						1
			Sporodictyon terrestre		1		1
		NAK	Staurothele cf verruculosa		1
			Staurothele discedens						1
		NNA	Staurothele septentrionalis				1		1
		NNA	Staurothele succedens		1
			Steineropsis alaskana	1	1				1
			Steineropsis laceratula	1		1
SF			Stenocybe clavata	1
			Stereocaulon alpestre			1
			Stereocaulon alpinum			1	1	1	1
			Stereocaulon arenarium		1
			Stereocaulon botryosum						1
			Stereocaulon coniophyllum	1			1		1
			Stereocaulon depressum		1
			Stereocaulon glareosum				1
			Stereocaulon grande	1				1	1
			Stereocaulon groenlandicum				1		1
			Stereocaulon intermedium	1			1
			Stereocaulon leucophaeopsis		1
			Stereocaulon octomerum	1
			Stereocaulon paschale		1
			Stereocaulon rivulorum				1	1	1
			Stereocaulon sasakii var tomentosoides	1			1		1
			Stereocaulon saviczii	1
	KU		Stereocaulon sp S24431					1
	KU		Stereocaulon sp. S39567	1
			Stereocaulon spathuliferum		1
			Stereocaulon tomentosum var compactum				1	1	1
			Stereocaulon vesuvianum var nodulosum	1	1				1
			Sticta arctica		1
			Sticta fuliginosa			1	1	1	1
			Sticta limbata			1	1	1
		NNA	Sticta rhizinata			1
LF			Stigmidium beringicum	1			1		1
LF			Stigmidium conspurcans		1
LF			Stigmidium peltideae		1
LF		NAK	Stigmidium squamariae						1
			Szczawinskia tsugae	1	1	1
			Tephromela atra	1	1
			Tetramelas aff chloroleuca		1	1			1
			Tetramelas insignis		1
			Tetramelas papillata		1
			Thalloidima sedifolia				1	1	1
			Thamnolia vermicularis	1	1	1		1
		NAK	Thelenella pertusariella				1
		NAK	Thelidium aff fontigenum				1
		NAK	Thelidium incavatum						1
			Thelidium pyrenophorum				1
		NNA	Thelidium submethorium		1
		NNA	Thelignya groenlandica					1
			Thelignya lignyota		1		1	1	1
		NNA	Thelocarpon depressulum	1	1
LF			Thelocarpon epibolum var epithallinum		1	1
	NEW		Thelocarpon immersum			1
		NAK	Thelocarpon superellum				1
			Thelotrema aff. suecicum	1	1	1		1
			Thelotrema lepadinum	1	1	1
			Tholurna dissimilis		1
			Tingiopsidium elaeina				1	1	1
			Tingiopsidium isidiata						1
	KU		Tingiopsidium sp. AMF9804				1		1
	NEW		Toensbergia blastidiata		1	1		1
			Toensbergia geminipara	1	1				1
			Toensbergia leucococca		1
			Toninia squalescens	1
			Toninia squalida	1					1
			Toniniopsis aromatica						1
			Toniniopsis subincompta		1	1	1	1	1
			Trapelia coarctata	1	1
			Trapelia corticola	1	1	1
			Trapeliopsis gelatinosa	1			1
		NNA	Trapeliopsis glaucolepidea	1
			Trapeliopsis granulosa		1
			Trapeliopsis pseudogranulosa	1		1
	KU		Trapeliopsis sp. S40723			1
LF			Tremella cetrariicola			1		1
LF			Tremella cladoniae		1			1	1
LF			Tremella nephromatis			1	1
			Tremolecia atrata		1	1
		NAK	Trimmatothelopsis dispersa	1
			Tuckermannopsis chlorophylla	1	1	1	1	1	1
			Tuckermannopsis orbata		1
			Umbilicaria angulata				1
			Umbilicaria cylindrica				1
			Umbilicaria hyperborea	1	1				1
			Umbilicaria polyphylla				1
			Umbilicaria proboscidea					1
			Umbilicaria torrefacta		1		1	1	1
			Umbilicaria virginis						1
	KU		unknown genus AMF10343		1
LF	KU		unknown genus S37916						1
	KU		unknown genus S38748		1
	KU		Unknown genus S38989	1					1
	KU		unknown genus S39453		1
	KU		unknown genus TT41551			1
			Usnea cf cylindrica	1
			Usnea cf dasypoga	1		1	1
			Usnea longissima	1	1	1		1
			Varicellaria rhodocarpa	1	1
	KU		Varicellaria sp. S38337		1
	KU		Varicellaria sp. S39454		1
			Verrucaria aethiobola	1	1
		NNA	Verrucaria anziana	1	1
		NAK	Verrucaria aquatilis	1
			Verrucaria ditmarsica					1
			Verrucaria epimaura			1
			Verrucaria halizoa					1
			Verrucaria margacea		1
		NAK	Verrucaria xyloxena				1
			Vezdaea acicularis				1
		NNA	Vezdaea aestivalis	1			1
		NNA	Vezdaea cobria				1
			Vulpicida pinastri		1
			Wahlenbergiella mucosa				1
LF	NEW		Xenonectriella nephromae					1
			Xylographa bjoerkii	1
			Xylographa erratica	1
			Xylographa hians	1	1	1		1
			Xylographa opegraphella	1		1	1		1
			Xylographa parallela				1		1
			Xylographa schofieldii	1	1
			Xylographa trunciseda		1	1
			Xylographa vitiligo		1	1			1
			Xylopsora friesii		1
			Zahlbrucknerella calcarea					1
			TOTAL	326	438	326	189	232	248
				DUN	EX	GUS	EA	GB	WA

## Sheet: B - Park_comparison
Lichenicolous (LF) or saprobic (SF)	Known unknown (KU)	NAME	GLBA	KLGO	KA	LC
LF		Abrothallus parmeliarum	1	1
LF		Abrothallus prodiens	1	1
LF		Abrothallus secedens		1
LF		Abrothallus welwitschii	1	1
		Absconditella rosea	1
	KU	Absconditella sp S24513		1
		Absconditella sphagnorum	1
		Acarospora badiofusca	1
		Acarospora cervina	1
		Acarospora fuscata	1			1
		Acarospora glaucocarpa var. Glaucocarpa	1
		Acarospora glaucocarpa var. Sarcogynoides	1
		Acarospora sinopica	1	1		1
	KU	Acarospora sp. Undescribed				1
		Acarospora superfusa			1
		Acremonium strictum		1
		Adelolecia kolaensis	1
		Adelolecia pilati	1	1
		Agonimia allobata				1
		Agonimia gelatinosa	1
		Agonimia tristicula	1	1
SF		Agyrium rufum	1			1
		Ahlesia sphaerospora				1
		Ahtiana pallidula		1
		Alectoria nigricans			1	1
		Alectoria ochroleuca	1	1	1	1
		Alectoria sarmentosa	1	1	1	1
		Allantoparmelia almquistii		1
		Allantoparmelia alpicola		1	1	1
		Allocalicium adaequatum	1
		Allocetraria madreporiformis				1
		Alyxoria varia		1		1
		Amandinea cacuminum				1
	KU	Amandinea sp.				1
		Ameliella andraeicola			1
		Amygdalaria consentiens	1	1	1	1
		Amygdalaria continua	1	1	1
		Amygdalaria elegantior				1
		Amygdalaria panaeola		1	1	1
		Amygdalaria pelobotryon	1	1	1	1
	KU	Amygdalaria sp. AMF10121	1
		Amygdalaria subdissentiens	1
		Amygdalaria subdissentiens			1	1
		Anaptychia bryorum			1	1
		Anisomeridium polypori	1
		Anzina carneonivea		1
		Arctocetraria andrejevii			1	1
		Arctomia delicatula	1	1
		Arctomia interfixa		1	1
		Arctoparmelia centrifuga		1	1	1
		Arctoparmelia incurva		1	1	1
		Arctoparmelia separata			1	1
		Arctoparmelia subcentrifuga				1
		Arthonia aff didyma	1
		Arthonia apatetica		1
		Arthonia arthonioides	1	1
LF		Arthonia biatoricola	1
LF		Arthonia digitatae	1
		Arthonia dispersa		1
LF		Arthonia fuscopurpurea		1
LF		Arthonia gelidae		1
		Arthonia ilicina	1
LF		Arthonia lepidophila	1
		Arthonia leucopellaea	1
		Arthonia ligniaria	1
		Arthonia ligniariella	1	1
		Arthonia muscigena	1	1
LF		Arthonia peltigerea	1
		Arthonia phaeobaea	1
		Arthonia radiata	1	1
	KU	Arthonia sp S26748		1
	KU	Arthonia sp.			1	1
LF	KU	Arthonia sp. S38095	1
	KU	Arthonia sp. S38167	1
	KU	Arthonia sp. S38303	1
	KU	Arthonia sp. TT32786		1
LF		Arthonia stereocaulina	1
LF		Arthonia thelotrematis	1
		Arthonia vinosa	1			1
LF		Arthophacopsis parmeliarum	1	1
SF		Arthopyrenia analepta	1	1		1
SF		Arthopyrenia plumbaria	1
SF	KU	Arthopyrenia sp.			1
SF	KU	Arthopyrenia sp. S38039	1
SF	KU	Arthopyrenia sp. S39514	1
SF		Arthopyrenia subcerasi		1
		Arthothelium macounii	1
		Arthothelium norvegicum	1
		Arthrorhaphis aeruginosa		1
		Arthrorhaphis alpina	1	1	1
		Arthrorhaphis citrinella		1	1	1
LF		Arthrorhaphis muddii	1
	KU	Arthrorhaphis sp.nov.			1
		Asahinea chrysantha			1	1
		Asahinea scholanderi		1	1	1
		Aspicilia aff indissimilis	1			1
		Aspicilia aff olivaceobrunnea	1
		Aspicilia aquatica			1	1
		Aspicilia bicensis			1
		Aspicilia caesiopruinosa			1	1
		Aspicilia cf cyanescens				1
		Aspicilia cf fumosa	1
		Aspicilia cinerea		1	1	1
		Aspicilia confusa			1
		Aspicilia elevata			1
		Aspicilia intermutans			1
		Aspicilia sipeana				1
	KU	Aspicilia sp S26938		1
	KU	Aspicilia sp S29171		1
	KU	Aspicilia sp.			1
	KU	Aspicilia sp. 2				1
		Aspicilia subradians	1
		Aspicilia supertegens				1
		Atla recondita	1
		Atrophysma cyanomelos	1	1
LF		Bachmanniomyces punctum	1	1		1
LF		Bachmanniomyces uncialicola	1
		Bacidia arceutina		1
		Bacidia bagliettoana	1		1
		Bacidia beckhausii		1
		Bacidia circumspecta			1
		Bacidia laurocerasi subsp idahoensis		1
		Bacidia laurocerasi subsp laurocerasi		1
		Bacidia rosellizans	1
		Bacidia rubella		1
	KU	Bacidia sp S26356		1
	KU	Bacidia sp TT32957		1
	KU	Bacidia sp.			1
	KU	Bacidia sp. S36806	1
		Bacidina arnoldiana		1
		Bacidina brandii	1
		Bacidina circumpulla	1		1
		Bacidina egenula	1
		Bacidina saxenii	1
	KU	Bacidina sp.				1
	KU	Bacidina sp. A	1	1
		Bacidina sulphurella	1
		Bactrospora cascadensis	1	1
		Baeomyces carneus			1	1
		Baeomyces placophyllus		1	1	1
		Baeomyces rufus	1	1	1	1
		Bellemerea alpina		1	1
		Bellemerea cinereorufescens	1	1	1
		Bellemerea diamarta			1
	KU	Bellemerea sp S29318		1
	KU	Bellemerea sp. AMF9943	1
		Bellemerea subsorediza	1	1	1
		Belonia incarnata	1
		Belonia russula	1
		Biatora aegrefaciens	1		1	1
		Biatora aff chrysantha	1
		Biatora alaskana	1	1
		Biatora albohyalina	1	1	1	1
		Biatora alnetorum	1
		Biatora aureolepra	1
		Biatora beckhausii	1
		Biatora cuprea	1
		Biatora efflorescens	1	1	1	1
		Biatora flavopunctata	1		1	1
		Biatora helvola		1
		Biatora hypophaea	1	1
		Biatora kodiakensis	1		1	1
		Biatora ligni-mollis	1
		Biatora marmorea	1
		Biatora meiocarpa	1
		Biatora meiocarpa var tacomensis	1			1
		Biatora oligocarpa	1	1	1
		Biatora pallens		1	1	1
		Biatora rufidula	1	1	1	1
	KU	Biatora sp. S24799		1
		Biatora sphaeroidiza	1
		Biatora subduplex	1	1	1	1
		Biatora toensbergii	1	1		1
		Biatora vacciniicola	1	1	1	1
		Biatora vernalis	1	1		1
LF		Biatoropsis usnearum	1
		Bilimbia accedens		1
		Bilimbia microcarpa	1
	KU	Bilimbia sp. S38926	1
		Blennothallia fecunda	1
		Botryolepraria lesdainii		1
		Brianaria bauschiana	1
		Brianaria sylvicola	1		1	1
		Brigantiaea fuscolutea	1	1
		Brigantiaea praetermissa	1
		Brodoa oroarctica				1
		Bryobilimbia diapensiae			1
		Bryobilimbia hypnorum	1	1
	KU	Bryobilimbia sp.				1
		Bryobilimbia strasseri		1
		Bryocaulon divergens	1	1	1	1
		Bryocaulon pseudosatoanum	1
		Bryodina rhypariza	1
		Bryonora castanea		1		1
		Bryonora curvescens	1	1	1	1
		Bryophagus gloeocapsa		1
		Bryoria americana	1	1	1	1
		Bryoria bicolor	1			1
		Bryoria carlottae	1
		Bryoria fremontii		1
		Bryoria friabilis	1	1
		Bryoria fuscescens	1
		Bryoria fuscescens			1	1
		Bryoria glabra	1	1
		Bryoria implexa			1	1
		Bryoria inactiva	1
		Bryoria lanestris	1	1
		Bryoria nitidula	1	1	1	1
		Bryoria pikei	1	1	1	1
		Bryoria pseudofuscescens	1	1	1	1
		Bryoria simplicior		1	1	1
		Bryoria tenuis		1
		Buellia abstracta			1
		Buellia aethalea			1	1
		Buellia alboatra			1
		Buellia cf sequax	1
		Buellia coniops	1		1
		Buellia disciformis		1	1	1
		Buellia erubescens	1	1	1	1
		Buellia griseovirens	1	1	1	1
		Buellia punctata			1
		Buellia schaereri			1
		Buellia triseptata	1
		Byssoloma marginatum		1
		Calicium abietinum	1	1
		Calicium glaucellum	1	1		1
		Calicium lenticulare	1			1
		Calicium parvum	1			1
		Calicium salicinum			1
		Calicium trabinellum				1
		Calicium viride	1	1	1	1
		Calogaya arnoldii				1
	KU	Caloplaca (Pyrenodesmia) sp.				1
		Caloplaca ahtii			1	1
		Caloplaca allochroa	1
		Caloplaca ammiospila	1	1	1	1
		Caloplaca approximata				1
		Caloplaca atrocyanescens		1
		Caloplaca atrosanguinea	1	1
		Caloplaca borealis	1	1		1
		Caloplaca caesiorufella	1			1
		Caloplaca castellana				1
		Caloplaca cerina			1
		Caloplaca cf crenulatella				1
		Caloplaca cf erichansenii				1
		Caloplaca citrina			1
		Caloplaca epithallina			1
		Caloplaca exsecuta	1	1	1
		Caloplaca ferruginea				1
		Caloplaca flavocitrina	1
		Caloplaca flavovirescens			1	1
		Caloplaca fraudans				1
		Caloplaca fuscorufa	1			1
		Caloplaca holocarpa	1	1	1	1
		Caloplaca invadens			1
		Caloplaca jungermanniae				1
		Caloplaca kamczatica	1
		Caloplaca litoricola	1
		Caloplaca nigroblastidiata			1
		Caloplaca nivalis	1	1	1	1
		Caloplaca obliterans		1
		Caloplaca persimilis	1
		Caloplaca sinapisperma	1			1
		Caloplaca sorocarpa	1	1	1	1
	KU	Caloplaca sp.				1
	KU	Caloplaca sp. TT38881		1
		Caloplaca stillicidiorum	1		1	1
		Caloplaca tetraspora	1			1
		Caloplaca tiroliensis	1
		Caloplaca tornoensis	1	1	1
		Caloplaca turkuensis				1
		Caloplaca vitellinula				1
		Caloplaca xanthostigmoidea			1	1
		Calvitimela aglaea	1		1	1
		Calvitimela melaleuca		1	1
		Calvitimela perlata	1	1
		Candelaria concolor				1
		Candelaria pacifica				1
		Candelariella aggregata				1
		Candelariella arctica	1
		Candelariella coralliza				1
		Candelariella efflorescens	1	1		1
		Candelariella placodizans				1
	KU	Candelariella sp.				1
		Candelariella vitellina	1	1	1	1
LF		Capronia peltigerae	1
LF		Carbonea aggregantula	1
		Carbonea vorticosa	1		1	1
		Carbonicola anthracophila				1
		Carneothele sphagnicola	1
		Catapyrenium cinereum	1			1
		Catapyrenium daedaleum	1	1	1	1
		Catillaria chalybeia	1
		Catillaria erysiboides		1
LF		Catillaria lobariicola		1
	KU	Catillaria sp. TT32858		1
LF		Catillaria stereocaulorum	1	1
		Catinaria atropurpurea	1	1	1
		Catinaria neuschildii				1
		Catolechia wahlenbergii	1
		Cavernularia hultenii	1	1	1	1
		Cavernularia lophyrea	1	1	1	1
	KU	Cavernularia sp. S38816	1
LF		Cecidonia xenophana	1			1
LF		Cercidospora cecidiiformans		1
LF		Cercidospora cephalodiorum	1
LF		Cercidospora epipolytropa	1	1	1	1
LF		Cercidospora exiguella		1
		Cetraria aculeata	1		1	1
		Cetraria ericetorum subsp reticulatum	1	1	1	1
		Cetraria fastigiata			1	1
		Cetraria islandica subsp crispiformis	1	1	1	1
		Cetraria islandica subsp islandica		1		1
		Cetraria islandica subsp orientalis	1
		Cetraria kamczatica			1	1
		Cetraria laevigata	1	1	1	1
		Cetraria muricata				1
		Cetraria nigricans	1	1	1	1
		Cetraria sepincola		1	1	1
		Cetraria subalpina		1
		Cetrariella delisei		1		1
		Cetrelia alaskana				1
		Cetrelia cetrarioides	1
		Chaenotheca brachypoda		1	1
		Chaenotheca brunneola	1	1		1
		Chaenotheca chrysocephala	1	1		1
		Chaenotheca cinerea		1
		Chaenotheca ferruginea	1
		Chaenotheca furfuracea	1	1	1	1
		Chaenotheca gracilenta		1		1
		Chaenotheca gracillima	1	1
		Chaenotheca laevigata		1
		Chaenotheca phaeocephala				1
	KU	Chaenotheca sp. S38742	1
		Chaenotheca stemonea				1
		Chaenotheca trichialis	1	1	1	1
		Chaenotheca xyloxena	1
SF		Chaenothecopsis aeruginosa (incl. aff aeruginosa)	1
LF		Chaenothecopsis arthoniae	1	1
LF		Chaenothecopsis consociata	1
LF		Chaenothecopsis epithallina				1
LF		Chaenothecopsis lecanactidis	1
SF		Chaenothecopsis nana (incl. aff.)	1	1		1
SF		Chaenothecopsis pusilla		1
SF		Chaenothecopsis pusiola	1
SF		Chaenothecopsis savonica (incl. aff.)	1	1
SF	KU	Chaenothecopsis sp. 7 viridis	1
SF	KU	Chaenothecopsis sp. S37846	1
SF		Chaenothecopsis tasmanica	1			1
SF		Chaenothecopsis viridialba		1
SF		Chaenothecopsis viridireagens	1
		Cheiromycina flabelliformis		1
		Cheiromycina petri	1		1
		Chrysothrix candelaris				1
		Chrysothrix chlorina		1
		Chrysothrix chrysophthalma		1
		Circinaria caesiocinerea			1
		Circinaria contorta				1
LF		Cirrenalia lichenicola	1
		Cladonia acuminata				1
		Cladonia albonigra		1	1
		Cladonia amaurocraea	1	1	1	1
		Cladonia arbuscula			1	1
		Cladonia arbuscula subsp beringiana	1
		Cladonia asahinae	1			1
		Cladonia bacilliformis			1
		Cladonia bellidiflora	1	1	1	1
		Cladonia borealis	1	1	1	1
		Cladonia botrytes		1	1	1
		Cladonia cariosa	1		1
		Cladonia carneola	1	1	1	1
		Cladonia cenotea	1	1	1	1
		Cladonia cervicornis		1
		Cladonia cervicornis subsp verticillata			1	1
		Cladonia chlorophaea	1	1	1	1
		Cladonia coccifera	1	1		?
		Cladonia concinna	1
		Cladonia coniocraea	1		1	1
		Cladonia conista	1
		Cladonia cornuta	1	1
		Cladonia cornuta subsp cornuta			1	1
		Cladonia cornuta subsp groenlandica			1
		Cladonia crispata var cetrariiformis	1	1	1
		Cladonia crispata var crispata	1	1	1	1
		Cladonia cryptochlorophaea			1	1
		Cladonia cyanipes		1	1	1
		Cladonia deformis			1	1
		Cladonia digitata			1
		Cladonia ecmocyna	1	1	1	1
		Cladonia ecmocyna (subsp intermedia in case of Klondike)		1
		Cladonia ecmocyna subsp occidentalis		1
		Cladonia farinacea	1
		Cladonia fimbriata	1	1	1	1
		Cladonia furcata	1		1
		Cladonia gracilis subsp elongata	1		1	1
		Cladonia gracilis subsp gracilis			1	1
		Cladonia gracilis subsp turbinata	1	1	1	1
		Cladonia gracilis subsp vulnerata	1	1	1	1
		Cladonia granulans			1
		Cladonia grayi				1
		Cladonia kanewskii	1	1	1	1
		Cladonia luteoalba			1	1
		Cladonia macilenta		1		1
		Cladonia macroceras		1	1	1
		Cladonia macrophylla		1	1	1
		Cladonia maxima	1	1		1
		Cladonia merochlorophaea		1
		Cladonia mitis	1	1	1
		Cladonia nipponica			1	1
		Cladonia nitens				1
		Cladonia norvegica	1	1
		Cladonia ochrochlora	1	1	1	1
		Cladonia phyllophora	1	1	1	1
		Cladonia pleurota		1	1	1
		Cladonia pocillum	1			1
		Cladonia portentosa subsp pacifica	1
		Cladonia pseudalcicornis	1	1	1	1
		Cladonia pseudevansii	1
		Cladonia pseudostellata		1
		Cladonia pyxidata	1	1	1	1
		Cladonia rangiferina	1	1	1	1
		Cladonia rei	1
		Cladonia scabriuscula	1	1	1	1
		Cladonia singularis		1		1
		Cladonia squamosa	1	1	1	1
		Cladonia stellaris	1	1	1	1
		Cladonia stellaris var aberrans				1
		Cladonia straminea	1	1	1	1
		Cladonia stricta	1	1	1
		Cladonia stygia	1		1	1
		Cladonia subfurcata	1	1	1	1
		Cladonia subulata	1		1
		Cladonia sulphurina	1	1	1	1
		Cladonia symphycarpa	1	1
		Cladonia trassii	1	1
		Cladonia turgida	1		1
		Cladonia umbricola	1	1	1	1
		Cladonia uncialis	1	1	1	1
		Cladonia verruculosa	1			1
		Cladonia wainioi	1	1
		Clauzadea monticola	1
		Cliostomum griffithii	1		1	1
		Cliostomum leprosum	1	1
	KU	Cliostomum sp. S36738	1
	KU	Cliostomum sp. TT41758	1
LF		Clypeococcum placopsiiphilus	1
		Coccotrema hahriae	1	1
		Coccotrema pocillarium	1
		Coenogonium pineti	1	1		1
		Collema coniophilum		1
		Collema curtisporum			1	1
		Collema furfuraceum	1	1	1	1
		Collema glebulentum	1	1		1
		Collema leptaleum			1	1
		Collema nigrescens			1	1
		Collema subflaccidum		1		1
		Collemopsidium sublittoralis	1
LF		Cornutispora lichenicola	1
LF		Corticifraga fuckelii	1	1
LF		Corticifraga nephromae	1	1
LF		Corticifraga scrobiculatae	1
		Cryptothele cf. neglecta	1
		Cryptothele granuliforme				1
		Cyphelium inquinans				1
		Cyphelium pinicola			1	1
		Cyphelium tigillare			1	1
LF	KU	Cyrtidula sp.			1
		Cystocoleus ebeneus	1	1	1	1
		Dactylina arctica		1	1	1
		Dactylina ramulosa		1	1	1
LF		Dactylospora amygdalariae		1
LF		Dactylospora protothallina		1
LF	KU	Dactylospora sp.			1
LF	KU	Dactylospora sp. 2			1
		Dendriscosticta wrightii	1	1		1
		Dermatocarpon intestiniforme			1	1
		Dermatocarpon luridum			1
		Dermatocarpon miniatum				1
		Dermatocarpon reticulatum				1
		Dermatocarpon rivulorum		1	1	1
	KU	Dermatocarpon sp.				1
		Dibaeis baeomyces	1	1		1
LF		Didymellopsis pulposi	1
		Dimelaena oreina				1
		Diploschistes gypsaceus			1
		Diploschistes muscorum				1
		Diploschistes scruposus		1		1
		Eiglera flavida				1
		Elixia flexella		1
		Enchylium bachmanianum var millegranum			1
		Enchylium polycarpon				1
		Enchylium tenax	1			1
		Endocarpon adsurgens				1
		Endocarpon pusillum				1
		Endococcus macrosporus			1
		Endococcus nanellus		1
		Endococcus propinquus	1		1
		Endococcus rugulosus	1	1
LF	KU	Endococcus sp.			1	1
		Enterographa zonata				1
		Ephebe hispidula				1
		Ephebe lanata	1		1	1
		Ephebe perspinulosa		1	1	1
LF		Epicladonia sandstedei	1	1
LF		Epicladonia stenospora	1
		Epigloea medioincrassata	1
		Epigloea renitens		1
		Epigloea urosperma	1
		Epilichen scabrosus	1	1	1	1
		Erinacellus dendroides	1	1
		Erioderma pedicellatum			1	1
		Erioderma sorediatum		1
		Euopsis granatina	1	1	1	1
		Euopsis pulvinata	1	1	1	1
		Evernia mesomorpha			1
		Farnoldia jurana	1
		Fellhanera bouteillei	1
		Fellhaneropsis vezdae	1
		Fissurina insidiosa	1
		Flavocetraria cucullata	1		1	1
		Flavocetraria minuscula			1	1
		Flavocetraria nivalis	1	1	1	1
		Flavoplaca citrina			1	1
		Frutidella caesioatra	1	1	1	1
		Frutidella furfuracea	1	1	1	1
		Fulgidea oligospora				1
LF		Fusarium peltigerae		1
		Fuscidea aleutica			1
		Fuscidea intercincta	1		1
		Fuscidea mollis			1
		Fuscidea muskeg	1	1
		Fuscidea pusilla			1	1
		Fuscidea thomsonii	1
		Fuscopannaria ahlneri	1	1	1	1
		Fuscopannaria alaskana		1		1
		Fuscopannaria confusa	1	1	1	1
		Fuscopannaria convexa	1	1
		Fuscopannaria dillmaniae	1
		Fuscopannaria incisa	1	1
		Fuscopannaria leucostictoides	1	1		1
		Fuscopannaria mediterranea		1	1
		Fuscopannaria pacifica	1	1
		Fuscopannaria praetermissa	1	1	1	1
		Fuscopannaria ramulina	1	1	1	1
		Fuscopannaria sorediata	1	1
	KU	Fuscopannaria sp. TT41714b	1
		Fuscopannaria viridescens			1	1
LF		Geltingia associata	1	1
		Gowardia nigricans	1	1
		Graphis scripta	1	1		1
		Gyalecta aff erythrozona		1
		Gyalecta foveolaris		1
		Gyalecta friesii		1
		Gyalecta jenensis	1
		Gyalecta kukriensis			1
		Gyalectaria diluta	1	1
		Gyalidea aff lecideopsis eucarpa	1
		Gyalidea fritzei	1
		Gyalidea subscutellaris	1
		Gyalideopsis epicorticis	1	1
		Gyalideopsis helvetica	1	1
		Gyalideopsis muscicola	1
		Gyalideopsis piceicola	1	1		1
	KU	Gyalideopsis sp. S39617	1
	KU	Gypsoplaca sp. S38752	1
		Haematomma ochroleucum		1
		Halecania athallina	1
	KU	Halecania sp. S38343	1
		Halecania viridescens	1
		Helocarpon crassipes	1			1
		Henrica theleodes	1
		Herteliana alaskensis	1
LF		Heterocephalacria bachmannii	1	1
LF		Heterocephalacria physciacearum	1	1
		Heterodermia galactophylla	1		1	1
		Heterodermia japonica			1
		Heterodermia speciosa		1		1
		Hydropunctaria alaskana	1
		Hydropunctaria maura	1
		Hydropunctaria rheitrophila			1
		Hydropunctaria scabra			1
		Hymenelia heteromorpha				1
		Hypocenomyce friesii		1
		Hypocenomyce scalaris				1
		Hypogymnia apinnata	1	1	1	1
		Hypogymnia austerodes			1	1
		Hypogymnia bitteri			1	1
		Hypogymnia canadensis		1
		Hypogymnia duplicata	1	1
		Hypogymnia enteromorpha	1	1
		Hypogymnia inactiva	1	1
		Hypogymnia occidentalis	1	1	1	1
		Hypogymnia oceanica	1	1
		Hypogymnia physodes	1		1	1
		Hypogymnia pulverata			1	1
	KU	Hypogymnia sp. S36014	1
	KU	Hypogymnia sp. S36481	1
		Hypogymnia subobscura				1
		Hypogymnia tubulosa	1	1	1	1
		Hypogymnia vittata	1
		Hypogymnia wilfiana				1
		Hypotrachyna sinuosa	1
		Icmadophila ericetorum	1	1		1
LF		Illosporium carneum		1	1
		Immersaria athroocarpa		1	1	1
		Imshaugia aleurites	1	1	1	1
LF		Intralichen lichenum		1
		Ionaspis cf alba				1
		Ionaspis lacustris	1	1	1	1
		Ionaspis lavata				1
		Ionaspis odora	1		1
		Ionaspis suaveolens		1
		Ionaspis ventosa	1
		Jamesiella anastomosans	1			1
		Japewia subaurifera	1	1	1	1
		Japewia tornoensis	1	1	1	1
		Kaernefeltia californica	1
		Kaernefeltia merrillii	1	1
		Koerberiella wimmeriana			1	1
		Lambiella aliphatica	1
		Lambiella caeca	1	1
		Lambiella furvella		1	1
		Lambiella fuscosora				1
	KU	Lambiella sp.			1
		Lasallia pensylvanica			1
LF		Lasiosphaeropsis stereocaulicola		1
LF		Lasiospheriopsis lecanorae	1
		Lathagrium fuscovirens	1		1	1
		Lathagrium undulatum var granulosum				1
		Lecanactis megaspora	1	1
		Lecania cuprea	1
		Lecania hutchinsiae		1
		Lecania hydrophobica	1
		Lecania naegelii			1
		Lecania subfuscula	1
		Lecanora alaskensis	1
		Lecanora albellula				1
		Lecanora allophana			1	1
		Lecanora anopta			1	1
		Lecanora argentea			1
		Lecanora argopholis			1
		Lecanora bicincta		1	1
		Lecanora boligera	1	1	1	1
		Lecanora caesiosora	1	1		1
		Lecanora cateilea		1		1
		Lecanora cavicola		1		1
		Lecanora chloroleprosa		1
		Lecanora cinereofusca	1
		Lecanora circumborealis		1	1	1
		Lecanora confusa	1	1
		Lecanora ecorticata	1
		Lecanora epanora				1
		Lecanora epibryon		1		1
		Lecanora expallens	1	1	1	1
		Lecanora farinaria	1
		Lecanora frustulosa	1	1
		Lecanora fuscescens		1		1
		Lecanora hybocarpa			1
		Lecanora hypoptoides				1
		Lecanora impudens		1
		Lecanora intricata	1	1	1
		Lecanora laatokkaensis				1
		Lecanora leptacina	1	1	1
		Lecanora leucococca				1
		Lecanora marginata			1
		Lecanora orae-frigidae	1		1	1
		Lecanora pacifica		1		1
		Lecanora paddensis	1	1
		Lecanora phaeostigma	1	1
		Lecanora poliophaea	1
		Lecanora polytropa	1		1	1
		Lecanora pringlei				1
		Lecanora pulicaris	1			1
		Lecanora reagens				1
		Lecanora rupicola			1
		Lecanora salicicola				1
		Lecanora saligna		1		1
	KU	Lecanora sp S26369		1
	KU	Lecanora sp. 4				1
	KU	Lecanora sp. AMF10122	1
	KU	Lecanora sp. AMF10126	1
	KU	Lecanora sp. S26427		1
	KU	Lecanora sp. S26847		1
	KU	Lecanora sp. S26901		1
	KU	Lecanora sp. S36321	1
	KU	Lecanora sp. S38412	1
	KU	Lecanora sp. S38599	1
	KU	Lecanora sp. TT41777	1
		Lecanora stanislai	1
		Lecanora swartzii	1
		Lecanora symmicta	1	1	1	1
	KU	Lecanora symmicta group sorediate			1
		Lecanora varia				1
		Lecanora viridipruinosa	1
		Lecanora xylophila			1
		Lecidea aff turgidula				1
		Lecidea albofuscescens	1
		Lecidea auriculata			1
		Lecidea berengeriana	1	1
		Lecidea betulicola		1
		Lecidea confluens				1
		Lecidea ecrustacea	1
		Lecidea epiphaea		1
		Lecidea erythrophaea	1	1	1	1
		Lecidea globulispora	1
		Lecidea griseomarginata	1
		Lecidea haerjedalica	1
		Lecidea hypocrita				1
		Lecidea lactea	1	1	1	1
		Lecidea lapicida	1		1	1
		Lecidea lapicida var pantherina		1
		Lecidea leprarioides		1
		Lecidea leucothallina			1	1
		Lecidea lithophila			1
		Lecidea malmeana	1	1
		Lecidea paupercula	1	1
		Lecidea phaeops	1
		Lecidea plana				1
		Lecidea praenubila	1		1	1
		Lecidea protabacina			1
		Lecidea roseotincta	1			1
		Lecidea rubrocastanea		1
		Lecidea silacea	1			1
	KU	Lecidea sp.			1
	KU	Lecidea sp. S24542		1
	KU	Lecidea sp. S26338		1
	KU	Lecidea sp. S26792		1
	KU	Lecidea sp. S26896		1
		Lecidea sphaerella	1	1	1
		Lecidea steineri		1
		Lecidea streveleri	1
		Lecidea swartzioidea	1		1
		Lecidea tesselata				1
		Lecidea turgidula		1
		Lecidella asema			1	1
		Lecidella bullata			1
		Lecidella carpathica	1	1	1	1
		Lecidella effugiens		1
		Lecidella elaeochroma	1
		Lecidella euphorea			1
		Lecidella patavina	1
		Lecidella scabra			1
		Lecidella stigmatea	1		1	1
		Lecidella wulfenii	1	1	1	1
		Lecidoma demissum	1	1	1	1
		Leciophysma furfurascens				1
		Lempholemma cladodes				1
		Lempholemma intricatum	1	1
		Lempholemma isidioides	1
		Lempholemma minutulum	1
		Lempholemma polyanthes	1
		Lempholemma radiatum	1
	KU	Lempholemma sp. S39326	1
		Lempholemma vesiculiferum				1
LF	KU	Leotial fungus sp. PO1176		1
		Lepra dactylina	1	1	1	1
		Lepra excludens			1
		Lepra ophthalmiza	1	1		1
		Lepra panyrga			1	1
		Lepra subvelata	1	1
		Lepraria alpina		1
		Lepraria caesioalba		1
		Lepraria diffusa	1	1
		Lepraria eburnea	1	1		1
		Lepraria elobata				1
		Lepraria finkii				1
		Lepraria finkii (syn. lobificans)	1	1
		Lepraria incana				1
		Lepraria jackii	1	1	1
		Lepraria neglecta	1	1	1	1
		Lepraria nivalis	1	1
		Lepraria pacifica	1
		Lepraria rigidula	1	1		1
	KU	Lepraria sp. PO1185		1
	KU	Lepraria sp. S39564	1
	KU	Lepraria sp. TT39026a		1
	KU	Lepraria sp. TT39027		1
		Lepraria subalbicans				1
		Lepraria torii	1	1		1
		Lepraria vouauxii	1	1	1	1
		Leprocaulon subalbicans		1
		Leptogidium contortum			1	1
		Leptogidium dendriscum	1	1
		Leptogium burnetiae		1	1	1
		Leptogium compactum				1
		Leptogium cookii				1
		Leptogium cyanescens		1		1
		Leptogium palmatum		1
		Leptogium saturninum	1	1	1
	KU	Leptogium sp. S29336		1
	KU	Leptogium sp. TT39062		1
SF		Leptorhaphis epidermidis				1
LF		Lichenochora lepidiotae	1
LF		Lichenoconium erodens		1
LF		Lichenoconium lecanorae		1
		Lichenodium ahlneri				1
		Lichenodium sirosiphoideum			1	1
		Lichenomphalia hudsoniana		1		1
		Lichenomphalia umbellifera	1	1		1
LF		Lichenopeltella cladoniarum		1
LF		Lichenopeltella peltigericola		1
LF		Lichenopuccinia poeltii	1
LF		Lichenosticta alcicornaria		1
LF		Lichenostigma alpina	1
		Lichinella nigritella				1
		Lichinodium ahlneri		1
		Lichinodium canadense		1
		Lichinodium sirosiphoideum	1	1
		Lithographa tesserata	1
LF		Llimoniella pertusariae	1
		Lobaria anomala	1	1	1	1
		Lobaria hallii	1	1	1	1
		Lobaria kurokawae	1
		Lobaria linita	1	1	1	1
		Lobaria oregana	1	1
		Lobaria pulmonaria	1	1	1	1
		Lobaria retigera	1	1	1	1
		Lobaria silvae-veteris	1	1
		Lobaria tenuior	1	1
		Lobarina scrobiculata	1	1	1	1
		Lobothallia alphoplaca			1
		Lobothallia melanaspis				1
		Lopadium coralloideum			1	1
		Lopadium disciforme	1	1		1
		Lopadium pezizoideum	1	1		1
		Loxospora elatina	1	1		1
		Loxosporopsis corallifera	1	1		1
		Massalongia carnosa	1	1	1	1
		Mastodia tesselata	1
		Megalaria brodoana	1
		Megalaria pulverea	1
	KU	Megalaria sp. AMF10005	1
	KU	Megalaria sp. TT39157		1
		Megaspora verrucosa				1
		Megaspora verrucosa var mutabilis				1
		Melanelia agnata			1
		Melanelia commixta	1	1		1
		Melanelia hepatizon	1	1	1	1
		Melanelia panniformis		1
		Melanelia stygia		1	1	1
		Melanelixia fuliginosa		1
		Melanelixia subaurifera		1
		Melanohalea exasperatula	1	1	1	1
		Melanohalea infumata		1		1
		Melanohalea multispora	1		1
		Melanohalea olivacea	1	1	1	1
		Melanohalea olivaceoides				1
		Melanohalea septentrionalis			1	1
		Melanohalea trabeculata			1	1
LF		Merismatium coccisporum		1
LF		Merismatium decolorans	1	1
LF		Merismatium heterophractum		1
LF		Merismatium nigritellum		1
		Micarea assimilata				1
		Micarea botryoides	1
		Micarea cinerea	1	1		1
		Micarea czarnotae	1
		Micarea denigrata				1
		Micarea farinosa	1
		Micarea incrassata			1	1
		Micarea inopinula	1	1
		Micarea melaena	1		1	1
		Micarea melaeniza	1
		Micarea micrococca	1	1
		Micarea misella	1	1	1
		Micarea myriocarpa	1
		Micarea nigella	1
		Micarea paratropa	1			1
		Micarea peliocarpa	1	1
		Micarea prasina	1	1		1
	KU	Micarea sp. AMF10313	1
	KU	Micarea sp. AMF10320	1
	KU	Micarea sp. S24427		1
	KU	Micarea sp. S24661		1
	KU	Micarea sp. S26890		1
	KU	Micarea sp. S28832		1
		Micarea sp. S38509	1
		Micarea synotheoides	1	1
		Micarea ternaria	1
		Micarea tuberculata		1
		Micarea turfosa	1
		Micarea xanthonica	1
		Microcalicium disseminatum	1	1
LF		Milospium graphoideum	1
		Miriquidica atrofulva	1
		Miriquidica complanata	1
		Miriquidica deusta			1	1
		Miriquidica deusta var picea			1
		Miriquidica gyrizans	1	1
		Miriquidica instrata		1		1
		Miriquidica nigroleprosa		1	1	1
	KU	Miriquidica sp. PO1183		1
	KU	Miriquidica sp. S29452		1
	KU	Miriquidica sp. TT39034		1
		Miriquidica subplumbea			1	1
LF		Monodictys fuliginosa		1
		Montanelia disjuncta			1	1
		Montanelia panniformis			1	1
		Montanelia tominii				1
LF		Muellerella atricola	1
LF		Muellerella erratica	1
LF		Muellerella hospitans	1	1
LF		Muellerella lichenicola	1
LF		Muellerella pygmaea	1	1	1
LF	KU	Muellerella sp.			1
LF		Muellerella ventosicola	1	1	1
		Multiclavula corynoides	1
		Multiclavula mucida	1
		Multiclavula vernalis			1	1
		Mycobilimbia carneoalbida				1
		Mycobilimbia epixanthoides	1
		Mycobilimbia tetramera	1	1
		Mycoblastus affinis	1	1	1	1
		Mycoblastus alpinus		1
		Mycoblastus caesius	1	1
		Mycoblastus sanguinarioides	1	1	1	1
		Mycoblastus sanguinarius	1	1	1	1
		Mycocalicium sp. S39331	1
SF		Mycocalicium subtile	1	1	1	1
SF		Mycoporum antecellens	1
		Myochroidea leprosula	1	1
		Myochroidea porphyrospoda		1
	KU	Myochroidea sp. S39317	1
		Myriolecis contractula	1		1
		Myriolecis dispersa		1	1	1
		Myriolecis invadens			1	1
		Myriolecis persimilis	1	1
		Myriolecis schofieldii	1
		Myriolecis semipallida			1	1
		Myriolecis straminea	1
		Myriolecis torrida	1			1
		Myriolecis zosterae		1	1
		Myrionora albidula		1	1
		Myriospora dilatata	1
		Myriospora hassei				1
		Myriospora myochroa	1
		Myriospora smaragdula				1
		Myriospora tangerina	1
SF		Naetrocymbe punctiformis		1		1
LF		Nectriopsis lecanodes	1
		Nephroma arcticum	1	1	1	1
		Nephroma bellum	1	1	1	1
		Nephroma expallidum			1	1
		Nephroma isidiosum	1	1	1	1
		Nephroma occultum		1
		Nephroma parile	1	1	1	1
		Nephroma resupinatum	1		1	1
		Nephroma sipeanum	1	1	1	1
LF		Nesolechia fusca	1	1
LF		Nesolechia oxyspora	1	1
LF		Niesslia cladoniicola	1
LF		Niesslia peltigerae	1
		Normandina acroglypta	1			1
		Normandina pulchella	1	1	1	1
		Ochrolechia alaskana			1
		Ochrolechia androgyna	1	1	1	1
		Ochrolechia arborea			1	1
		Ochrolechia brodoi	1			1
		Ochrolechia cooperi	1
		Ochrolechia farinacea			1
		Ochrolechia frigida	1	1	1	1
		Ochrolechia gowardii		1		1
		Ochrolechia inaequatula		1	1
		Ochrolechia juvenalis	1	1	1
		Ochrolechia laevigata (incl. cf.)	1
		Ochrolechia mahluensis			1	1
		Ochrolechia montana	1
		Ochrolechia oregonensis	1	1	1	1
	KU	Ochrolechia S38011	1
	KU	Ochrolechia sp. 1				1
	KU	Ochrolechia sp. S38864	1
	KU	Ochrolechia sp. S38970	1
		Ochrolechia subpallescens				1
		Ochrolechia subplicans subsp hultenii	1		1	1
		Ochrolechia szatalaensis	1	1	1	1
		Ochrolechia upsaliensis				1
		Opegrapha fumosa	1
LF		Opegrapha geographicola	1
		Opegrapha gyrocarpa		1		1
		Opegrapha herbarum	1
		Opegrapha ochrocheila		1
LF	KU	Opegrapha sp. TT39032		1
LF		Opegrapha sphaerophoricola	1	1
		Opegrapha thelotrematis	1
		Ophioparma lapponica	1	1	1
		Ophioparma rubricosa		1
		Ophioparma ventosa		1	1	1
		Orphniospora moriopsis		1	1	1
		Oxneriaria aff permutata	1
		Oxneriaria mashiginensis	1
		Pachyphiale fagicola	1	1
		Palicella filamentosa			1
		Palicella schizochromatica		1
	KU	Palicella sp. TT41595	1
		Pannaria conoplea				1
		Pannaria hookeri		1
		Parmelia fraudans				1
		Parmelia hygrophila	1	1	1	1
		Parmelia omphalodes	1	1	1	1
		Parmelia pseudosulcata	1	1		1
		Parmelia saxatilis	1	1	1	1
		Parmelia skultii				1
	KU	Parmelia sp.				1
	KU	Parmelia sp. S24712		1
		Parmelia squarrosa	1	1	1	1
		Parmelia sulcata	1	1	1	1
		Parmeliella parvula	1	1	1	1
	KU	Parmeliella sp. S24412	1	1
		Parmeliella triptophylla	1	1	1	1
		Parmeliopsis ambigua	1	1	1	1
		Parmeliopsis hyperopta	1	1	1	1
		Peltigera aphthosa			1	1
		Peltigera britannica	1	1	1	1
		Peltigera canina			1	1
		Peltigera castanea	1	1
		Peltigera chionophila	1	1
		Peltigera cinnamomea		1
		Peltigera collina	1	1	1	1
		Peltigera degenii		1	1
		Peltigera didactyla	1	1	1	1
		Peltigera elisabethae				1
		Peltigera extenuata		1	1	1
		Peltigera horizontalis		1	1	1
		Peltigera kristinssonii	1
		Peltigera latiloba		1	1
		Peltigera lepidophora	1	1	1	1
		Peltigera leucophlebia	1	1	1	1
		Peltigera malacea	1	1	1	1
		Peltigera membranacea	1	1	1	1
		Peltigera monticola			1
		Peltigera neckeri	1		1
		Peltigera neopolydactyla	1	1	1	1
		Peltigera neorufescens			1
		Peltigera occidentalis	1	1	1
		Peltigera pacifica	1	1
		Peltigera polydactylon	1	1
		Peltigera polydactylon var udeghe			1
		Peltigera ponojensis	1	1		1
		Peltigera praetextata	1	1	1	1
		Peltigera rufescens	1	1	1	1
		Peltigera scabrosa	1	1	1	1
		Peltigera scabrosella		1	1
	KU	Peltigera sp. S24836		1
		Peltigera venosa	1	1	1
		Pertusaria alaskensis			1	1
		Pertusaria alpina	1			1
		Pertusaria amara		1
		Pertusaria borealis	1	1	1	1
		Pertusaria bryontha	1			1
		Pertusaria carneopallida	1	1	1	1
		Pertusaria coriacea	1	1		1
		Pertusaria flavocorallina	1
		Pertusaria glaucomela	1	1	1	1
		Pertusaria glomerata			1
		Pertusaria hymenea				1
		Pertusaria leucostoma				1
		Pertusaria mccroryae	1	1
		Pertusaria oculata	1	1	1	1
		Pertusaria pupillaris		1	1
		Pertusaria sommerfeltii	1		1	1
	KU	Pertusaria sp				1
	KU	Pertusaria sp.				1
	KU	Pertusaria sp. S24598		1
	KU	Pertusaria sp. S26420	1	1
	KU	Pertusaria sp. S38786	1
	KU	Pertusaria sp. S39274	1
	KU	Pertusaria sp. TT41520	1
		Pertusaria subambigens	1	1
		Pertusaria subdactylina				1
		Pertusaria subobducens	1	1	1	1
		Pertusaria suboculata	1	1
		Pertusaria trochiscea				1
		Phaeocalicium compressulum	1	1	1	1
		Phaeocalicium interruptum	1
		Phaeocalicium populneum	1		1	1
		Phaeocalicium praecedens			1
		Phaeophyscia ciliata	1	1	1	1
		Phaeophyscia constipata				1
		Phaeophyscia decolor	1			1
		Phaeophyscia endococcina		1
		Phaeophyscia erythrocardia				1
		Phaeophyscia hirsuta			1	1
		Phaeophyscia hispidula				1
		Phaeophyscia kairamoi		1	1	1
		Phaeophyscia orbicularis	1		1
		Phaeophyscia pusilloides				1
		Phaeophyscia sciastra			1	1
LF	KU	Phaeopyxis sp. PO1165		1
		Phaeorrhiza nimbosa		1		1
LF		Phaeospora parasitica	1
LF		Phaeosporobolus alpinus		1
		Phlyctis argena	1	1		1
LF		Phoma lobariae		1
LF		Phoma lobariicola		1
LF		Phoma peltigerae		1
LF		Phoma physciicola	1
		Phylliscum demangeonii	1	1	1
		Physcia adscendens	1		1	1
		Physcia alnophila	1	1	1	1
		Physcia biziana				1
		Physcia caesia	1	1	1	1
		Physcia dubia	1	1
		Physcia phaea	1		1	1
		Physcia tenella	1	1	1	1
		Physciella chloantha			1
		Physconia americana	1	1	1	1
		Physconia detersa			1	1
		Physconia enteroxantha		1
		Physconia grumosa			1	1
		Physconia labrata			1	1
		Physconia muscigena			1	1
		Physconia perisidiosa		1	1	1
		Piccolia ochrophora			1
		Pilophorus acicularis	1	1
		Pilophorus cereolus		1
		Pilophorus clavatus	1	1
		Pilophorus dovrensis	1	1
		Pilophorus nigricaule	1		1	1
		Pilophorus robustus			1
	KU	Pilophorus sp ined			1	1
		Pilophorus vegae		1	1
		Placidium lachneum				1
		Placidium pilosellum				1
		Placidium squamulosum				1
		Placopsis cribellans	1	1	1	1
		Placopsis fusciduloides	1	1
		Placopsis gelida	1		1	1
		Placopsis roseonigra			1	1
	KU	Placopsis sp. AMF9765	1
	KU	Placopsis sp. S39599	1
		Placynthiella dasaea	1	1		1
		Placynthiella hyporhoda		1
		Placynthiella icmalea	1	1	1	1
		Placynthiella oligotropha		1	1
		Placynthiella uliginosa	1	1	1	1
		Placynthium asperellum	1	1		1
		Placynthium flabellosum	1		1	1
		Placynthium glaciale	1
		Placynthium nigrum		1		1
		Placynthium pannariellum		1		1
		Placynthium rosulans			1
	KU	Placynthium sp. S26968		1
	KU	Placynthium sp. S38419	1
	KU	Placynthium sp. S38458	1
		Placynthium stenophyllum var isidiatum		1
		Placynthium subradiatum	1
		Placynthium tantaleum (incl. aff.)	1			1
		Platismatia glauca	1	1	1	1
		Platismatia herrei	1	1
		Platismatia lacunosa	1		1
		Platismatia norvegica	1	1	1	1
	KU	Platismatia sp. S38191	1
LF		Plectocarpon cladoniae		1
LF		Plectocarpon lichenum	1	1
LF		Plectocarpon nashii	1
LF		Plectocarpon nephromeum	1	1
		Pleopsidium flavum				1
		Polyblastia albida	1
		Polyblastia efflorescens	1
		Polyblastia exalbida	1
		Polyblastia fulva	1
		Polyblastia quartzina		1
		Polyblastia septentrionalis				1
		Polycauliona candelaria		1	1	1
		Polycauliona pollinarioides	1
		Polycauliona polycarpa	1		1	1
	KU	Polycauliona sp			1
	KU	Polycauliona sp. S39572	1
		Polychidium muscicola	1	1	1	1
LF		Polycoccum deformans	1
LF		Polycoccum hymeniicola	1	1
LF		Polycoccum pulvinatum	1
LF	KU	Polycoccum sp. PO2287	1
LF		Polydesmia lichenis		1
		Polysporina lapponica	1
		Polysporina urceolata	1
		Porina chlorotica	1
		Porina leptalea	1	1
		Porina pacifica	1
		Porocyphus coccodes				1
		Porpidia carlottiana	1
		Porpidia cinereoatra				1
		Porpidia crustulata	1		1	1
		Porpidia flavicunda	1	1
		Porpidia flavocaerulescens			1	1
		Porpidia grisea			1
		Porpidia irrigua	1	1		1
		Porpidia lowiana		1
		Porpidia macrocarpa aggr.	1	1
		Porpidia melinodes			1	1
		Porpidia nigrocruenta	1			1
		Porpidia ochrolemma		1
		Porpidia rugosa				1
		Porpidia seakensis	1
		Porpidia soredizodes	1			1
	KU	Porpidia sp. AMF10440	1
	KU	Porpidia sp. S24508		1
	KU	Porpidia sp. S26780		1
		Porpidia speirea	1			1
		Porpidia striata	1
		Porpidia superba	1
		Porpidia thomsonii (incl. cf.)	1		1	1
		Porpidia tuberculosa		1	1	1
LF		Pronectria fissuriprodiens	1	1
		Protoblastenia incrustans	1
		Protoblastenia rupestris	1
		Protoblastenia siebenhaariana	1
		Protomicarea alpestris			1	1
		Protomicarea limosa	1	1	1	1
		Protopannaria pezizoides	1	1	1	1
		Protoparmelia atriseda				1
		Protoparmelia badia	1	1	1	1
		Protoparmelia memnonia			1
		Protoparmelia ochrococca	1	1
	KU	Protoparmelia sp. S24861		1
	KU	Protoparmelia sp. TT39083		1
		Protoparmeliopsis muralis	1		1	1
		Protothelenella corrosa	1
LF		Protothelenella croceae		1
		Protothelenella sphinctrinoidella	1	1
		Protothelenella sphinctrinoides				1
		Pseudephebe minuscula			1	1
		Pseudephebe pubescens	1	1	1	1
		Pseudocyphellaria citrina	1	1	1	1
		Pseudocyphellaria hawaiiensis	1		1	1
		Pseudocyphellaria holarctica			1
		Pseudocyphellaria mallota	1	1		1
		Psilolechia clavulifera	1
		Psilolechia lucida	1	1
		Psora decipiens				1
		Psora globifera	1		1	1
		Psora himalayana				1
		Psora nipponica	1	1		1
		Psora rubiformis	1	1		1
		Psoroglaena biatorella	1
		Psoroma hypnorum	1	1	1	1
		Psoroma tenue	1
		Psorula rufonigra				1
		Pterygiopsis concordatula			1
	KU	Ptychographa sp. TT41644	1
		Ptychographa xylographoides	1		1
		Puttea caesia	1
		Puttea exsequens	1	1
		Puttea margaritella	1	1
	KU	Puttea sp. S38314	1
	KU	Pycnora sp. S40795	1
		Pycnothelia papillaria			1
LF		Pyrenidium actinellum	1	1
	KU	Pyrenocollema sp. S24834		1
		Pyrenopsis furfurea	1	1		1
		Pyrenopsis haematina		1		1
		Pyrenopsis phaeococca	1
		Pyrenopsis reducta (incl. cf.)	1			1
		Pyrenopsis sanguinea			1	1
		Pyrenopsis subareolata				1
		Pyrrhospora quernea		1		1
LF		Raciborskiomyces peltigericola	1	1
		Racodium rupestre	1
LF		Raesaenenia huuskonenii		1
		Ramalina almquistii			1
		Ramalina dilacerata			1	1
		Ramalina farinacea	1	1	1	1
		Ramalina intermedia				1
		Ramalina obtusata	1		1	1
		Ramalina pollinaria				1
		Ramalina roesleri	1	1	1	1
		Ramalina thrausta	1	1	1	1
		Ramboldia cinnabarina	1	1	1	1
		Ramboldia gowardiana	1	1
	KU	Ramboldia sp. S24440		1
	KU	Ramboldia sp. S38597	1
		Ramboldia subcinnabarina	1		1	1
LF		Refractohilum galligenum		1
LF		Refractohilum lichenicola		1
LF		Refractohilum peltigerae		1
LF		Rhagadostoma lichenicola		1
		Rhizocarpon aff atroflavescens		1
		Rhizocarpon alpicola		1	1	1
		Rhizocarpon anaperum	1
		Rhizocarpon anseris	1			1
		Rhizocarpon badioatrum	1	1	1	1
		Rhizocarpon caesium	1			1
		Rhizocarpon chioneum	1
		Rhizocarpon cinereonigrum		1
		Rhizocarpon cinereovirens			1
		Rhizocarpon copelandii			1
		Rhizocarpon eupetraeoides	1		1	1
		Rhizocarpon eupetraeum				1
		Rhizocarpon ferax			1	1
		Rhizocarpon geminatum	1		1	1
		Rhizocarpon geographicum	1	1	1	1
		Rhizocarpon grande (incl. cf.)	1			1
		Rhizocarpon haidense	1
		Rhizocarpon hensseniae	1			1
		Rhizocarpon hochstetteri	1	1		1
		Rhizocarpon inarense	1			1
		Rhizocarpon infernulum var infernulum	1		1
		Rhizocarpon intersitum	1
		Rhizocarpon isidiatum			1	1
		Rhizocarpon jemtlandicum	1		1
		Rhizocarpon lavatum	1		1	1
		Rhizocarpon lecanorinum	1		1
		Rhizocarpon leptolepis			1
		Rhizocarpon macrosporum	1
		Rhizocarpon obscuratum		1
		Rhizocarpon oederi	1		1
		Rhizocarpon petraeum	1
		Rhizocarpon polycarpum	1		1	1
		Rhizocarpon postumum				1
		Rhizocarpon quinonum			1
		Rhizocarpon reductum	1			1
		Rhizocarpon rubescens		1
		Rhizocarpon saanaense			1	1
		Rhizocarpon sinense			1
	KU	Rhizocarpon sp. AMF10115	1
	KU	Rhizocarpon sp. S29322		1
	KU	Rhizocarpon sp. S39392	1
		Rhizocarpon subgeminatum		1
		Rhizocarpon submodestum			1
		Rhizocarpon superficiale			1
		Rhizocarpon umbilicatum				1
		Rhizoplaca chrysoleuca				1
LF		Rhymbocarpus neglectus		1
		Rimularia limborina	1	1	1	1
		Rinodina archaea				1
		Rinodina badiexcipula			1
		Rinodina buckii			1	1
		Rinodina capensis		1
		Rinodina cinereovirens				1
		Rinodina cinnamomea	1	1		1
		Rinodina colobina				1
		Rinodina conradii	1		1	1
		Rinodina degeliana		1
		Rinodina disjuncta	1	1		1
		Rinodina efflorescens	1	1	1	1
		Rinodina freyi				1
		Rinodina gennarii	1
		Rinodina griseosoralifera			1	1
		Rinodina incurva			1
		Rinodina laevigata	1	1	1	1
		Rinodina macrospora	1
		Rinodina metaboliza			1
		Rinodina milvina				1
		Rinodina mniaroea	1	1		1
		Rinodina mniaroeiza	1
		Rinodina oleae				1
		Rinodina olivaceobrunnea	1			1
		Rinodina orculata	1	1
		Rinodina oregana			1
		Rinodina pallidescens	1	1	1	1
		Rinodina roscida	1	1		1
		Rinodina septentrionalis		1	1	1
		Rinodina sheardii	1	1
		Rinodina sibirica			1	1
	KU	Rinodina sp				1
	KU	Rinodina sp. S26389		1
	KU	Rinodina sp. S38838	1
		Rinodina stictica	1	1
		Rinodina subpariata			1	1
		Rinodina trevisanii		1	1
		Rinodina turfacea	1		1	1
		Rinodina willeyi				1
		Ropalospora hibernica				1
		Ropalospora lugubris		1		1
		Ropalospora viridis	1	1
LF		Roselliniella cladoniae	1	1
LF		Roselliniella nephromatis		1
LF	KU	Roselliniella sp. PO1164		1
LF		Roselliniopsis ventosa	1
		Rostania ceranisca	1		1	1
		Rostania occultata	1
		Rostania occultata var populina			1
		Rusavskia elegans	1	1	1	1
		Rusavskia sorediata	1		1	1
		Sagedia mastrucata			1
		Sagedia simoensis	1
LF		Sagediopsis campsteriana	1
LF		Sagediopsis lomnitzensis		1
LF		Sagediopsis sp. S29309		1
		Sagiolechia phaeospora	1
		Sagiolechia protuberans	1
		Sagiolechia rhexoblephara	1	1		1
		Santessoniella arctophila	1		1
	KU	Santessoniella sp				1
		Sarcogyna clavus	1
SF		Sarea aff difformis	1
SF		Sarea resinae	1
		Schaereria brunnea		1
		Schaereria cinereorufa	1	1
		Schaereria corticola			1	1
		Schaereria dolodes			1
		Schaereria endocyanea			1
		Schaereria fuscocinerea	1		1	1
LF		Sclerococcum borealis	1	1
LF		Sclerococcum deminuta	1	1
LF		Sclerococcum fissurinae	1
LF		Sclerococcum frigida	1
LF		Sclerococcum gelidarium	1
LF		Sclerococcum lobariella	1	1
LF		Sclerococcum parasitica	1
LF		Sclerococcum purpurascens	1	1
LF		Sclerococcum simplex		1
LF	KU	Sclerococcum sp. PO1163		1
LF		Sclerococcum urceolata	1	1
		Sclerophora amabilis		1
		Sclerophora coniophaea				1
		Scoliciosporum chlorococcum	1	1	1
		Scoliciosporum intrusum	1
	KU	Scoliciosporum sp. S24775		1
		Scoliciosporum umbrinum			1	1
		Scutula effusa	1	1
LF		Scutula epiblastemica	1	1
LF		Scutula heeri		1
LF		Scutula miliaris		1
		Scytinium callopismum	1
		Scytinium cellulosum	1	1	1	1
		Scytinium gelatinosum	1		1
		Scytinium imbricatum	1
		Scytinium intermedium	1		1	1
		Scytinium lichenoides	1	1	1	1
		Scytinium pulvinatum				1
		Scytinium rivale			1
		Scytinium schraderi	1
		Scytinium subtile	1		1
		Scytinium tenuissimum	1
		Scytinium teretiusculum		1	1	1
		Siphula ceratites	1	1	1	1
LF		Skyttea caesii	1
LF		Skyttea tavaresae		1
		Solorina bispora	1	1		1
		Solorina crocea	1	1	1	1
		Solorina octospora	1	1
		Solorina saccata			1	1
		Solorina spongiosa	1
LF		Sphaerellothecium abditum		1
LF		Sphaerellothecium areanosum	1	1
LF		Sphaerellothecium cladoniae		1
LF		Sphaerellothecium cladoniicola		1
LF		Sphaerellothecium contextum	1
LF		Sphaerellothecium minutum		1
		Sphaerophorus fragilis		1	1	1
		Sphaerophorus globosus	1	1	1	1
		Sphaerophorus tuckermannii	1	1		1
		Sphaerophorus venerabilis	1	1	1	1
LF		Sphinctrina turbinata				1
		Spilonema americanum	1	1	1
		Spilonema maritimum	1
		Spilonema revertens				1
LF		Spirographa fusisporella		1
		Sporastatia polyspora		1	1	1
		Sporodictyon cruentum		1	1
		Sporodictyon schaererianum	1		1
		Sporodictyon terrestre	1
		Staurothele arctica				1
		Staurothele areolata			1	1
		Staurothele cf verruculosa	1
		Staurothele clopima			1	1
		Staurothele clopimoides		1
		Staurothele discedens	1
		Staurothele drummondii		1		1
		Staurothele fissa		1	1	1
		Staurothele frustulenta				1
		Staurothele septentrionalis	1
		Staurothele succedens	1
		Steineropsis alaskana	1	1
		Steineropsis laceratula	1
SF		Stenocybe clavata	1
SF	KU	Stenocybe sp. S26327		1
		Stereocaulon alpestre	1
		Stereocaulon alpinum	1		1	1
		Stereocaulon apocalypticum				1
		Stereocaulon arcticum			1
		Stereocaulon arenarium	1	1		1
		Stereocaulon areolatum				1
		Stereocaulon botryosum	1	1	1	1
		Stereocaulon condensatum			1	1
		Stereocaulon coniophyllum	1
		Stereocaulon depressum	1
		Stereocaulon depressum		1
		Stereocaulon glareosum	1	1	1	1
		Stereocaulon grande	1
		Stereocaulon groenlandicum	1	1	1
		Stereocaulon hypothallinum			1
		Stereocaulon intermedium	1			1
		Stereocaulon klondikense		1	1
		Stereocaulon leucophaeopsis	1
		Stereocaulon octomerum	1
		Stereocaulon paschale	1	1	1	1
		Stereocaulon plicatile			1
		Stereocaulon rivulorum	1	1	1	1
		Stereocaulon sasakii var tomentosoides	1	1
		Stereocaulon saviczii	1	1
		Stereocaulon saxatile				1
	KU	Stereocaulon sp S24431	1
	KU	Stereocaulon sp. S24431		1
	KU	Stereocaulon sp. S39567	1
		Stereocaulon spathuliferum	1	1	1	1
		Stereocaulon sterile		1
		Stereocaulon subcoralloides				1
		Stereocaulon subdenudatum		1
		Stereocaulon symphycheilum		1	1	1
		Stereocaulon tomentosum			1	1
		Stereocaulon tomentosum var compactum	1	1
		Stereocaulon vesuvianum			1	1
		Stereocaulon vesuvianum var nodulosum	1	1
		Sticta arctica	1			1
		Sticta fuliginosa	1	1		1
		Sticta limbata	1	1		1
		Sticta rhizinata	1
		Sticta weigelii				1
LF		Stigmidium beringicum	1
LF		Stigmidium conspurcans	1	1
LF		Stigmidium peltideae	1
LF		Stigmidium pseudopeltideae		1
LF		Stigmidium squamariae	1
		Strangospora microhaema			1
		Synalissa ramulosa				1
		Szczawinskia tsugae	1	1
LF		Taeniolella beschiana		1
LF	KU	Taeniolella sp. PO1167		1
		Tephromela atra	1		1	1
		Tetramelas chloroleucus (incl. aff.)	1	1		1
		Tetramelas insignis	1		1	1
		Tetramelas papillata	1
		Tetramelas triphragmioides			1	1
		Thalloidima sedifolia	1		1	1
		Thamnolia vermicularis	1	1	1	1
		Thelenella modesta			1
		Thelenella muscorum		1
		Thelenella pertusariella	1
		Thelidium aff fontigenum	1
		Thelidium incavatum	1
		Thelidium minutulum				1
		Thelidium pyrenophorum	1
		Thelidium submethorium	1
		Thelignya groenlandica	1
		Thelignya lignyota	1			1
		Thelocarpon depressulum	1
		Thelocarpon epibolum var epibolum		1		1
		Thelocarpon epibolum var epithallinum	1	1
		Thelocarpon immersum	1
		Thelocarpon laureri		1
		Thelocarpon superellum	1
		Thelomma occidentale		1
		Thelotrema lepadinum	1	1
		Thelotrema suecicum (inc. aff.)	1
		Thermutis velutina		1
		Tholurna dissimilis	1	1
		Tingiopsidium elaeinum	1	1	1	1
		Tingiopsidium isidiatum	1	1	1	1
	KU	Tingiopsidium sp. AMF9804	1
		Toensbergia blastidiata	1
		Toensbergia geminipara	1	1	1	1
		Toensbergia leucococca	1	1	1	1
		Toninia opuntioides				1
		Toninia squalescens	1	1		1
		Toninia squalida	1	1		1
		Toninia tristis				1
		Toniniopsis aromatica	1
		Toniniopsis subincompta	1	1
		Trapelia coarctata	1	1
		Trapelia corticola	1	1		1
	KU	Trapelia sp.			1
		Trapeliopsis cf glaucolepidea	1
		Trapeliopsis flexuosa		1	1	1
		Trapeliopsis gelatinosa	1			1
		Trapeliopsis granulosa	1	1	1	1
		Trapeliopsis pseudogranulosa	1	1		1
	KU	Trapeliopsis sp. S40723	1
LF		Tremella cetrariicola	1	1
LF		Tremella cladoniae	1	1
LF		Tremella nephromatis	1	1
		Tremolecia atrata	1	1	1	1
		Trimmatothelopsis dispersa	1
		Tuckermannopsis americana			1
		Tuckermannopsis chlorophylla	1	1	1	1
		Tuckermannopsis inermis			1	1
		Tuckermannopsis orbata	1	1
		Tuckermannopsis platyphylla		1
		Umbilicaria americana			1	1
		Umbilicaria angulata	1	1
		Umbilicaria arctica			1	1
		Umbilicaria cinereorufescens			1	1
		Umbilicaria cylindrica	1	1	1	1
		Umbilicaria deusta		1	1	1
		Umbilicaria dura				1
		Umbilicaria herrei			1	1
		Umbilicaria hyperborea	1	1	1	1
		Umbilicaria lyngei				1
		Umbilicaria multistrata				1
		Umbilicaria phaea		1
		Umbilicaria polyphylla	1	1
		Umbilicaria proboscidea	1	1	1	1
		Umbilicaria rigida				1
		Umbilicaria torrefacta	1	1	1	1
		Umbilicaria vellea		1	1	1
		Umbilicaria virginis	1	1
	KU	unknown genus AMF10343	1
	KU	unknown genus S37916	1
	KU	unknown genus S38748	1
	KU	Unknown genus S38989	1
	KU	unknown genus S39453	1
	KU	unknown genus TT41551	1
	KU	unknown TT39028		1
		Usnea cf cylindrica	1
		Usnea cf dasopoga	1	1
		Usnea hirta			1
		Usnea lapponica		1	1	1
		Usnea longissima	1	1
		Usnea scabrata			1
		Usnea subfloridana				1
		Usnea substerilis		1
		Varicellaria lactea			1	1
		Varicellaria rhodocarpa	1	1	1	1
	KU	Varicellaria sp. S38337	1
	KU	Varicellaria sp. S39454	1
		Verrucaria aethiobola	1	1	1	1
		Verrucaria anziana	1
		Verrucaria aquatilis	1
		Verrucaria ditmarsica	1
		Verrucaria epimaura	1
		Verrucaria funckii			1	1
		Verrucaria fusca				1
		Verrucaria fuscoatroides			1
		Verrucaria halizoa	1
		Verrucaria latebrosa		1
		Verrucaria margacea	1	1	1	1
		Verrucaria memnonia				1
		Verrucaria nigrescens			1
		Verrucaria praetermissa			1
		Verrucaria xyloxena	1
		Vezdaea acicularis	1
		Vezdaea aestivalis	1	1
		Vezdaea cobria	1
		Violella fucata		1	1	1
		Vulpicida pinastri	1		1	1
		Vulpicida tilesii				1
		Wahlenbergiella mucosa	1
		Xanthomendoza hasseana			1
		Xanthoparmelia angustiphylla				1
		Xanthoparmelia coloradoensis			1	1
LF		Xenonectriella nephromae	1
		Xylographa bjoerkii	1
		Xylographa erratica	1
		Xylographa hians	1			1
		Xylographa opegraphella	1	1
		Xylographa parallela	1	1		1
		Xylographa schofieldii	1
		Xylographa septentrionalis = Xylographa sp S24995 of Klondike		1
		Xylographa soralifera		1
		Xylographa trunciseda	1	1	1
		Xylographa vermicularis			1
		Xylographa vitiligo	1	1	1	1
		Xylopsora friesii	1
		Zahlbrucknerella calcarea	1			1
		Zahlbrucknerella fabispora			1
LF	KU	Zwackhiomyces sp. PO1166		1
